# Supplementary material for: Prenatal testosterone triggers long-term behavioral changes in male zebra finches: unravelling the neurogenomic mechanisms
Source: BMC Genomics. 2021 Mar 6;22:158. doi: 10.1186/s12864-021-07466-9 (PMC7937265; doi:10.1186/s12864-021-07466-9)
Supplement: Supplementary file 1 — Additional file 1: Table S1. Differentially expressed genes between testosterone and control treatment groups. Table S2. Results of a gene ontology biological process statistical enrichment test for differentially expressed genes. Table S3. Results of a gene ontology statistical enrichment test for differentially expressed genes in the male hypothalamus protein-protein interaction subnetwork. Table S4. Differentially methylated CG regions between testosterone and control treatment groups. Table S5. Differentially methylated CH regions between testosterone and control treatment groups. Table S6. Results of a gene ontology statistical enrichment test for genes with differentially methylated CG regions in the male hypothalamus. Table S7. Genes with both differential methylation and mRNA expression between control and testosterone treatments. Table S8. RNA-Seq mapping statistics. Table S9. MethylC-seq mapping statistics. [file 12864_2021_7466_MOESM1_ESM.xlsx]

## Sheet: info
Prenatal testosterone triggers long-term behavioral changes in male zebra finches: unravelling the neurogenomic mechanisms
Supplementary Tables S1-9
Alexandra B. Bentz1-3*, Chad E. Niederhuth4, Laura L. Carruth5, and Kristen J. Navara3
1 Department of Biology, Indiana University, Bloomington, IN, 47405, USA
2 Center for the Integrative Study of Animal Behavior, Indiana University, Bloomington, IN 47405, USA
3 Poultry Science Department, University of Georgia, Athens, GA, 30602, USA
4 Department of Plant Biology, Michigan State University, East Lansing, MI, 48823, USA
5 Neuroscience Institute, Georgia State University, Atlanta, GA, 30303, USA
*Lead contact/corresponding author email: bentza@iu.edu

## Sheet: Table S1
Table S1. Differentially expressed genes between testosterone and control treatment groups. Values are relative to birds from testosterone-injected eggs. Ensembl gene identifiers correspond to the Ensembl database (http://www.ensembl.org).
Sample	Ensembl ID	Gene Symbol	Description	Log2 Fold Change	adjusted p-value
Male Hypothalamus	ENSTGUG00000005487	ANLN	anillin actin binding protein	-2.6035	3.71e-08
Male Hypothalamus	ENSTGUG00000006595	GRM2	glutamate metabotropic receptor 2	2.75265	3.27e-06
Male Hypothalamus	ENSTGUG00000016213	GOLGA2	golgin A2	7.88963	7.31e-06
Male Hypothalamus	ENSTGUG00000011626	CTGF	cellular communication network factor 2	1.67136	1.13e-05
Male Hypothalamus	ENSTGUG00000006600	MYRF	myelin regulatory factor	-2.48371	0.00010548
Male Hypothalamus	ENSTGUG00000004155	TMEM63A	transmembrane protein 63A	-2.17138	0.00010548
Male Hypothalamus	ENSTGUG00000013491	EPHA3	EPH receptor A3	2.438	0.00010548
Male Hypothalamus	ENSTGUG00000011692	NKX6-2	NK6 homeobox 2	-2.66072	0.000128041
Male Hypothalamus	ENSTGUG00000013282	-	-	-2.89198	0.000319548
Male Hypothalamus	ENSTGUG00000017425	HAPLN2	hyaluronan and proteoglycan link protein 2	-3.03492	0.000387165
Male Hypothalamus	ENSTGUG00000000320	CRYAB	crystallin alpha B	-2.65997	0.000387165
Male Hypothalamus	ENSTGUG00000007532	MYO7B	myosin VIIB	-3.25664	0.00046591
Male Hypothalamus	ENSTGUG00000003351	AFMID	arylformamidase	-2.98166	0.000467969
Male Hypothalamus	ENSTGUG00000009319	CDH19	cadherin 19	-2.30144	0.000467969
Male Hypothalamus	ENSTGUG00000014961	-	-	-2.19719	0.000467969
Male Hypothalamus	ENSTGUG00000003777	SLC2A5	solute carrier family 2 member 5	-1.50481	0.000467969
Male Hypothalamus	ENSTGUG00000001690	SCARB2	scavenger receptor class B member 2	-0.650341	0.000467969
Male Hypothalamus	ENSTGUG00000010842	HMOX1	heme oxygenase 1	-2.15639	0.000470022
Male Hypothalamus	ENSTGUG00000014433	-	-	-0.795846	0.000470022
Male Hypothalamus	ENSTGUG00000012142	BAALC	BAALC binder of MAP3K1 and KLF4	2.09013	0.000470022
Male Hypothalamus	ENSTGUG00000003178	TRIM39	tripartite motif containing 39	-2.27063	0.000522894
Male Hypothalamus	ENSTGUG00000013240	CYP39A1	cytochrome P450 family 39 subfamily A member 1	-2.08913	0.000522894
Male Hypothalamus	ENSTGUG00000001016	ATCAY	ATCAY kinesin light chain interacting caytaxin	0.589994	0.000522894
Male Hypothalamus	ENSTGUG00000007672	WHAMM	WASP homolog associated with actin, golgi membranes and microtubules	0.827315	0.000522894
Male Hypothalamus	ENSTGUG00000012317	SLC25A30	solute carrier family 25 member 30	1.83684	0.000522894
Male Hypothalamus	ENSTGUG00000003111	-	-	-2.80267	0.00057596
Male Hypothalamus	ENSTGUG00000015080	-	-	2.2519	0.00057596
Male Hypothalamus	ENSTGUG00000004978	RPS27L	ribosomal protein S27 like	-1.1895	0.000621
Male Hypothalamus	ENSTGUG00000010952	-	-	-2.83727	0.000770794
Male Hypothalamus	ENSTGUG00000007740	ADCY2	adenylate cyclase 2	1.67375	0.00117865
Male Hypothalamus	ENSTGUG00000011031	M1AP	meiosis 1 associated protein	-2.07168	0.00124509
Male Hypothalamus	ENSTGUG00000005151	DSCAM	DS cell adhesion molecule	1.15266	0.001433
Male Hypothalamus	ENSTGUG00000006339	FA2H	fatty acid 2-hydroxylase	-2.23236	0.00145381
Male Hypothalamus	ENSTGUG00000013185	UBXN2A	UBX domain protein 2A	0.99485	0.00151381
Male Hypothalamus	ENSTGUG00000004923	PRAG1	PEAK1 related, kinase-activating pseudokinase 1	-1.96244	0.00155337
Male Hypothalamus	ENSTGUG00000005958	RRBP1	ribosome binding protein 1	-1.73512	0.00156128
Male Hypothalamus	ENSTGUG00000010511	GCAT	glycine C-acetyltransferase	-0.778602	0.00156128
Male Hypothalamus	ENSTGUG00000000864	-	-	3.05171	0.00156128
Male Hypothalamus	ENSTGUG00000005609	ADAMTSL2	ADAMTS like 2	1.58972	0.00171397
Male Hypothalamus	ENSTGUG00000002558	MAB21L2	mab-21 like 2	-4.16886	0.00177725
Male Hypothalamus	ENSTGUG00000007127	GJB1	gap junction protein beta 1	-2.29244	0.00177725
Male Hypothalamus	ENSTGUG00000000277	SH3TC2	SH3 domain and tetratricopeptide repeats 2	-2.19955	0.00177725
Male Hypothalamus	ENSTGUG00000001743	-	-	-1.35727	0.00177725
Male Hypothalamus	ENSTGUG00000005516	OGFOD2	2-oxoglutarate and iron dependent oxygenase domain containing 2	-1.24147	0.00177725
Male Hypothalamus	ENSTGUG00000003596	CPNE8	copine 8	1.1605	0.00177725
Male Hypothalamus	ENSTGUG00000009300	-	-	1.59172	0.00177725
Male Hypothalamus	ENSTGUG00000011008	PHACTR2	phosphatase and actin regulator 2	1.63186	0.00177725
Male Hypothalamus	ENSTGUG00000015176	-	-	-1.01455	0.00190176
Male Hypothalamus	ENSTGUG00000009505	CHST8	carbohydrate sulfotransferase 8	1.73287	0.00190763
Male Hypothalamus	ENSTGUG00000001883	SYNPO2	synaptopodin 2	-2.38562	0.00199599
Male Hypothalamus	ENSTGUG00000008678	SDF2L1	stromal cell derived factor 2 like 1	0.533369	0.00207456
Male Hypothalamus	ENSTGUG00000005519	LCAT	lecithin-cholesterol acyltransferase	-1.72084	0.00207551
Male Hypothalamus	ENSTGUG00000004239	-	-	-3.22453	0.00215667
Male Hypothalamus	ENSTGUG00000012391	MGST1	microsomal glutathione S-transferase 1	-0.703234	0.00215667
Male Hypothalamus	ENSTGUG00000000842	GPX6	glutathione peroxidase 6	-1.50802	0.00259071
Male Hypothalamus	ENSTGUG00000006875	CPM	carboxypeptidase M	-2.63214	0.00273845
Male Hypothalamus	ENSTGUG00000009144	NWD2	NACHT and WD repeat domain containing 2	1.69207	0.00273845
Male Hypothalamus	ENSTGUG00000008550	-	-	-1.79884	0.00280299
Male Hypothalamus	ENSTGUG00000008929	-	-	2.0478	0.00280299
Male Hypothalamus	ENSTGUG00000010572	RTN4R	reticulon 4 receptor	1.99794	0.00297928
Male Hypothalamus	ENSTGUG00000011142	-	-	1.4675	0.0031333
Male Hypothalamus	ENSTGUG00000003948	-	-	1.11201	0.00315
Male Hypothalamus	ENSTGUG00000001307	LPAR1	lysophosphatidic acid receptor 1	-2.4519	0.00324867
Male Hypothalamus	ENSTGUG00000003774	-	-	-2.40554	0.00326009
Male Hypothalamus	ENSTGUG00000003139	RFTN1	raftlin, lipid raft linker 1	1.21511	0.00342907
Male Hypothalamus	ENSTGUG00000010724	-	-	1.6152	0.00342907
Male Hypothalamus	ENSTGUG00000010605	DUSP5	dual specificity phosphatase 5	1.52793	0.00365614
Male Hypothalamus	ENSTGUG00000001247	CACNB2	calcium voltage-gated channel auxiliary subunit beta 2	0.94856	0.00371439
Male Hypothalamus	ENSTGUG00000010681	-	-	-1.92781	0.00383
Male Hypothalamus	ENSTGUG00000005690	ABTB2	ankyrin repeat and BTB domain containing 2	-1.14813	0.00384424
Male Hypothalamus	ENSTGUG00000006869	SSTR5	somatostatin receptor 5	2.44117	0.00384424
Male Hypothalamus	ENSTGUG00000000359	-	-	1.80563	0.00397711
Male Hypothalamus	ENSTGUG00000013819	-	-	6.26811	0.00415335
Male Hypothalamus	ENSTGUG00000003966	-	-	1.402	0.00418913
Male Hypothalamus	ENSTGUG00000007457	HTR2C	5-hydroxytryptamine receptor 2C	1.62158	0.00430815
Male Hypothalamus	ENSTGUG00000010102	-	-	1.06973	0.00431398
Male Hypothalamus	ENSTGUG00000006747	-	-	-4.32016	0.00455991
Male Hypothalamus	ENSTGUG00000008496	PRKAR1B	protein kinase cAMP-dependent type I regulatory subunit beta	0.980389	0.00455991
Male Hypothalamus	ENSTGUG00000009022	SPATA20	spermatogenesis associated 20	-0.712836	0.00471068
Male Hypothalamus	ENSTGUG00000000959	TSPAN2	tetraspanin 2	-2.15186	0.0047316
Male Hypothalamus	ENSTGUG00000003180	RPRML	reprimo like	2.09991	0.0047316
Male Hypothalamus	ENSTGUG00000010468	SOX10	SRY-box transcription factor 10	-1.89507	0.00485215
Male Hypothalamus	ENSTGUG00000006827	ANKRD37	ankyrin repeat domain 37	0.672396	0.00485215
Male Hypothalamus	ENSTGUG00000009015	RASGRP3	RAS guanyl releasing protein 3	-2.13384	0.00485299
Male Hypothalamus	ENSTGUG00000004310	SOGA1	suppressor of glucose, autophagy associated 1	-1.08886	0.00485299
Male Hypothalamus	ENSTGUG00000006856	SOX8	SRY-box transcription factor 8	-0.9819	0.00485299
Male Hypothalamus	ENSTGUG00000006324	-	-	1.02132	0.00485299
Male Hypothalamus	ENSTGUG00000010015	DLGAP1	DLG associated protein 1	1.14095	0.00498832
Male Hypothalamus	ENSTGUG00000007380	-	-	2.57552	0.00504199
Male Hypothalamus	ENSTGUG00000009459	CERKL	ceramide kinase like	2.29361	0.00507649
Male Hypothalamus	ENSTGUG00000004993	KCNJ6	potassium inwardly rectifying channel subfamily J member 6	1.79128	0.00518136
Male Hypothalamus	ENSTGUG00000009241	TMEM233	transmembrane protein 233	4.01137	0.00518156
Male Hypothalamus	ENSTGUG00000007727	-	-	1.87835	0.00518812
Male Hypothalamus	ENSTGUG00000004458	NELL1	neural EGFL like 1	1.27264	0.00520877
Male Hypothalamus	ENSTGUG00000017369	-	-	-4.17273	0.00562556
Male Hypothalamus	ENSTGUG00000006308	-	-	-2.03409	0.00562556
Male Hypothalamus	ENSTGUG00000010301	BHLHE40	basic helix-loop-helix family member e40	1.79496	0.00566314
Male Hypothalamus	ENSTGUG00000002518	PCLO	piccolo presynaptic cytomatrix protein	1.32569	0.0059832
Male Hypothalamus	ENSTGUG00000016472	-	-	-1.69946	0.0060304
Male Hypothalamus	ENSTGUG00000015143	-	-	-2.49753	0.00629689
Male Hypothalamus	ENSTGUG00000000346	MYO1F	myosin IF	-1.92269	0.00629689
Male Hypothalamus	ENSTGUG00000005766	TPPP3	tubulin polymerization promoting protein family member 3	-1.89981	0.00629689
Male Hypothalamus	ENSTGUG00000000151	-	-	-0.606823	0.00629689
Male Hypothalamus	ENSTGUG00000012998	ID2	inhibitor of DNA binding 2	1.54678	0.00629689
Male Hypothalamus	ENSTGUG00000000241	-	-	-0.902875	0.00640581
Male Hypothalamus	ENSTGUG00000012611	KHDRBS3	KH RNA binding domain containing, signal transduction associated 3	1.37395	0.00640581
Male Hypothalamus	ENSTGUG00000011326	PPP1R14C	protein phosphatase 1 regulatory inhibitor subunit 14C	1.37731	0.00641715
Male Hypothalamus	ENSTGUG00000009051	MBP	myelin basic protein	-2.69008	0.00643104
Male Hypothalamus	ENSTGUG00000000335	-	-	0.714025	0.00654447
Male Hypothalamus	ENSTGUG00000009399	CDCP2	CUB domain containing protein 2	1.75471	0.00654447
Male Hypothalamus	ENSTGUG00000015864	-	-	-1.8078	0.00655762
Male Hypothalamus	ENSTGUG00000013305	-	-	-1.14445	0.00667309
Male Hypothalamus	ENSTGUG00000003198	SATB1	SATB homeobox 1	3.32293	0.00724843
Male Hypothalamus	ENSTGUG00000006280	SCRG1	stimulator of chondrogenesis 1	-1.77394	0.00731156
Male Hypothalamus	ENSTGUG00000004776	NTNG1	netrin G1	0.677015	0.00740433
Male Hypothalamus	ENSTGUG00000013727	-	-	-3.29746	0.00765643
Male Hypothalamus	ENSTGUG00000003055	-	-	2.22523	0.00765643
Male Hypothalamus	ENSTGUG00000012314	GPR63	G protein-coupled receptor 63	1.31831	0.00773293
Male Hypothalamus	ENSTGUG00000011228	FGFR2	fibroblast growth factor receptor 2	-1.47378	0.00787846
Male Hypothalamus	ENSTGUG00000008858	GRIN2C	glutamate ionotropic receptor NMDA type subunit 2C	-2.9492	0.0085332
Male Hypothalamus	ENSTGUG00000008126	MOSPD2	motile sperm domain containing 2	-0.785163	0.00857825
Male Hypothalamus	ENSTGUG00000006872	FAP	fibroblast activation protein alpha	1.66911	0.00858747
Male Hypothalamus	ENSTGUG00000006622	-	-	-2.40842	0.00868022
Male Hypothalamus	ENSTGUG00000005770	-	-	-2.26419	0.0088861
Male Hypothalamus	ENSTGUG00000002110	MYO1D	myosin ID	-1.1553	0.0088861
Male Hypothalamus	ENSTGUG00000007098	TMEM125	transmembrane protein 125	-2.79469	0.00905899
Male Hypothalamus	ENSTGUG00000002495	DAAM2	dishevelled associated activator of morphogenesis 2	-2.16785	0.00905899
Male Hypothalamus	ENSTGUG00000002400	GAB1	GRB2 associated binding protein 1	-1.62954	0.00905899
Male Hypothalamus	ENSTGUG00000007354	KCNC2	potassium voltage-gated channel subfamily C member 2	1.29999	0.00905899
Male Hypothalamus	ENSTGUG00000006099	BTBD8	BTB domain containing 8	0.941827	0.00923454
Male Hypothalamus	ENSTGUG00000011503	-	-	-4.07628	0.00960754
Male Hypothalamus	ENSTGUG00000011702	TMEM200A	transmembrane protein 200A	1.05953	0.00960754
Male Hypothalamus	ENSTGUG00000005049	KCNS1	potassium voltage-gated channel modifier subfamily S member 1	1.10253	0.00960754
Male Hypothalamus	ENSTGUG00000002398	KLHL4	kelch like family member 4	1.42553	0.00960754
Male Hypothalamus	ENSTGUG00000008053	DUSP6	dual specificity phosphatase 6	1.0507	0.00967038
Male Hypothalamus	ENSTGUG00000006519	PLP1	proteolipid protein 1	-2.57454	0.0101204
Male Hypothalamus	ENSTGUG00000000790	CHEK1	checkpoint kinase 1	1.62834	0.0105177
Male Hypothalamus	ENSTGUG00000012153	KCNJ3	potassium inwardly rectifying channel subfamily J member 3	1.23311	0.0105544
Male Hypothalamus	ENSTGUG00000006447	NUP62	nucleoporin 62	1.30479	0.0105544
Male Hypothalamus	ENSTGUG00000009669	TAFA1	TAFA chemokine like family member 1	2.89998	0.0105544
Male Hypothalamus	ENSTGUG00000004487	-	-	-1.64061	0.0105621
Male Hypothalamus	ENSTGUG00000005247	PLLP	plasmolipin	-1.47641	0.0108204
Male Hypothalamus	ENSTGUG00000012626	NINJ2	ninjurin 2	-2.40157	0.0110742
Male Hypothalamus	ENSTGUG00000001074	-	-	-1.16412	0.0110742
Male Hypothalamus	ENSTGUG00000012248	-	-	3.67978	0.0110742
Male Hypothalamus	ENSTGUG00000005645	FAM189A1	family with sequence similarity 189 member A1	0.599357	0.0111594
Male Hypothalamus	ENSTGUG00000000537	-	-	0.868054	0.0111594
Male Hypothalamus	ENSTGUG00000005830	MARCH1	membrane associated ring-CH-type finger 1	1.31256	0.0111594
Male Hypothalamus	ENSTGUG00000007560	BIRC7	baculoviral IAP repeat containing 7	5.00488	0.0111594
Male Hypothalamus	ENSTGUG00000006392	-	-	-2.7878	0.0112922
Male Hypothalamus	ENSTGUG00000018356	SYNPR	synaptoporin	1.02256	0.0112922
Male Hypothalamus	ENSTGUG00000005011	TMEM169	transmembrane protein 169	1.63092	0.0114228
Male Hypothalamus	ENSTGUG00000001888	-	-	-1.25823	0.0115375
Male Hypothalamus	ENSTGUG00000001828	NPR2	natriuretic peptide receptor 2	2.05502	0.0119783
Male Hypothalamus	ENSTGUG00000003158	PDLIM5	PDZ and LIM domain 5	-1.93352	0.012136
Male Hypothalamus	ENSTGUG00000004520	-	-	-1.54791	0.0121983
Male Hypothalamus	ENSTGUG00000004382	-	-	-1.1357	0.0122384
Male Hypothalamus	ENSTGUG00000007683	SCD	stearoyl-CoA desaturase	-1.4969	0.0126213
Male Hypothalamus	ENSTGUG00000009536	TRIM25	tripartite motif containing 25	-1.70781	0.0128389
Male Hypothalamus	ENSTGUG00000012818	AMOTL1	angiomotin like 1	1.1574	0.0129995
Male Hypothalamus	ENSTGUG00000010417	-	-	1.11696	0.0131588
Male Hypothalamus	ENSTGUG00000016805	NR4A1	nuclear receptor subfamily 4 group A member 1	1.94087	0.0135182
Male Hypothalamus	ENSTGUG00000005851	PRICKLE1	prickle planar cell polarity protein 1	1.54735	0.0135929
Male Hypothalamus	ENSTGUG00000017533	RHOC	ras homolog family member C	-1.50625	0.0136919
Male Hypothalamus	ENSTGUG00000017216	PACS2	phosphofurin acidic cluster sorting protein 2	-1.4898	0.0136919
Male Hypothalamus	ENSTGUG00000004727	MRAS	muscle RAS oncogene homolog	1.2324	0.0136919
Male Hypothalamus	ENSTGUG00000001194	KLHL3	kelch like family member 3	0.502138	0.0144365
Male Hypothalamus	ENSTGUG00000015343	-	-	-1.15179	0.0146223
Male Hypothalamus	ENSTGUG00000001025	-	-	-2.32062	0.0152375
Male Hypothalamus	ENSTGUG00000003312	-	-	-2.10919	0.0152375
Male Hypothalamus	ENSTGUG00000003776	CBFA2T2	CBFA2/RUNX1 partner transcriptional co-repressor 2	1.13277	0.0152375
Male Hypothalamus	ENSTGUG00000015383	-	-	2.77879	0.0152375
Male Hypothalamus	ENSTGUG00000007124	PTPRR	protein tyrosine phosphatase receptor type R	1.09251	0.0153943
Male Hypothalamus	ENSTGUG00000009070	SLC8B1	solute carrier family 8 member B1	-0.705669	0.0154063
Male Hypothalamus	ENSTGUG00000000263	AFAP1L1	actin filament associated protein 1 like 1	-2.16806	0.0154833
Male Hypothalamus	ENSTGUG00000007172	PDGFRL	platelet derived growth factor receptor like	-1.99327	0.0167124
Male Hypothalamus	ENSTGUG00000013165	LDAH	lipid droplet associated hydrolase	0.683204	0.0167124
Male Hypothalamus	ENSTGUG00000009334	C3orf14	chromosome 3 open reading frame 14	0.694218	0.0173508
Male Hypothalamus	ENSTGUG00000005286	-	-	-1.64018	0.017582
Male Hypothalamus	ENSTGUG00000002769	NAPEPLD	N-acyl phosphatidylethanolamine phospholipase D	-0.628569	0.017582
Male Hypothalamus	ENSTGUG00000001254	HSDL2	hydroxysteroid dehydrogenase like 2	-0.560128	0.017582
Male Hypothalamus	ENSTGUG00000003924	RERE	arginine-glutamic acid dipeptide repeats	-0.507389	0.017582
Male Hypothalamus	ENSTGUG00000013423	-	-	0.781721	0.017582
Male Hypothalamus	ENSTGUG00000008623	NPTX2	neuronal pentraxin 2	1.20516	0.017582
Male Hypothalamus	ENSTGUG00000010589	CHRM3	cholinergic receptor muscarinic 3	1.63222	0.0177471
Male Hypothalamus	ENSTGUG00000005365	-	-	0.852999	0.0177734
Male Hypothalamus	ENSTGUG00000011981	LYPD6	LY6/PLAUR domain containing 6	-1.78717	0.0179091
Male Hypothalamus	ENSTGUG00000000755	HEPACAM	hepatic and glial cell adhesion molecule	-0.796806	0.0179184
Male Hypothalamus	ENSTGUG00000005710	TLCD2	TLC domain containing 2	-1.59377	0.017925
Male Hypothalamus	ENSTGUG00000001754	PHF24	PHD finger protein 24	1.56753	0.0179959
Male Hypothalamus	ENSTGUG00000008332	UNCX	UNC homeobox	-4.57154	0.0183621
Male Hypothalamus	ENSTGUG00000011500	PLEKHH1	pleckstrin homology, MyTH4 and FERM domain containing H1	-1.27849	0.0183621
Male Hypothalamus	ENSTGUG00000008148	ARHGAP22	Rho GTPase activating protein 22	1.05413	0.0183621
Male Hypothalamus	ENSTGUG00000005314	NPY2R	neuropeptide Y receptor Y2	1.35263	0.0184693
Male Hypothalamus	ENSTGUG00000008991	APOD	apolipoprotein D	-2.38364	0.0185146
Male Hypothalamus	ENSTGUG00000007850	EFL1	elongation factor like GTPase 1	0.539773	0.0185146
Male Hypothalamus	ENSTGUG00000006475	LRRN4	leucine rich repeat neuronal 4	1.76391	0.0185146
Male Hypothalamus	ENSTGUG00000014280	-	-	4.59347	0.0186075
Male Hypothalamus	ENSTGUG00000002082	SERPINB8	serpin family B member 8	-1.06323	0.0186213
Male Hypothalamus	ENSTGUG00000004766	RASL10B	RAS like family 10 member B	1.52922	0.0188361
Male Hypothalamus	ENSTGUG00000003956	-	-	1.0853	0.018863
Male Hypothalamus	ENSTGUG00000012576	NDRG1	N-myc downstream regulated 1	-1.3702	0.018962
Male Hypothalamus	ENSTGUG00000000429	DIRAS2	DIRAS family GTPase 2	1.61108	0.018962
Male Hypothalamus	ENSTGUG00000012912	MYOM2	myomesin 2	1.05463	0.0191005
Male Hypothalamus	ENSTGUG00000005811	RTN4RL1	reticulon 4 receptor like 1	1.41848	0.0195453
Male Hypothalamus	ENSTGUG00000010525	OSBPL1A	oxysterol binding protein like 1A	0.932636	0.0195709
Male Hypothalamus	ENSTGUG00000011749	SOX5	SRY-box transcription factor 5	1.15927	0.0196176
Male Hypothalamus	ENSTGUG00000010274	NPTXR	neuronal pentraxin receptor	0.588422	0.0201762
Male Hypothalamus	ENSTGUG00000006722	SYT12	synaptotagmin 12	1.24557	0.0201762
Male Hypothalamus	ENSTGUG00000002478	CNP	2',3'-cyclic nucleotide 3' phosphodiesterase	-2.72063	0.0202793
Male Hypothalamus	ENSTGUG00000011829	-	-	-1.59395	0.0204716
Male Hypothalamus	ENSTGUG00000012024	SSTR1	somatostatin receptor 1	0.565161	0.0204716
Male Hypothalamus	ENSTGUG00000005266	GLIS3	GLIS family zinc finger 3	-1.6661	0.0207516
Male Hypothalamus	ENSTGUG00000004062	ITGB5	integrin subunit beta 5	-0.775075	0.0207516
Male Hypothalamus	ENSTGUG00000010917	REPS1	RALBP1 associated Eps domain containing 1	0.549505	0.0213435
Male Hypothalamus	ENSTGUG00000005557	KCNK12	potassium two pore domain channel subfamily K member 12	1.87864	0.0217145
Male Hypothalamus	ENSTGUG00000002706	STARD8	StAR related lipid transfer domain containing 8	-0.749025	0.0219661
Male Hypothalamus	ENSTGUG00000013386	ATP1A1	ATPase Na+/K+ transporting subunit alpha 1	2.54318	0.0220525
Male Hypothalamus	ENSTGUG00000009063	ZYG11B	zyg-11 family member B, cell cycle regulator	0.828347	0.0220782
Male Hypothalamus	ENSTGUG00000010492	PLCL1	phospholipase C like 1 (inactive)	-1.54754	0.0221295
Male Hypothalamus	ENSTGUG00000016852	-	-	-2.51588	0.0222173
Male Hypothalamus	ENSTGUG00000010306	CASP10	caspase 10	1.88266	0.0222173
Male Hypothalamus	ENSTGUG00000013538	-	-	0.927882	0.0227474
Male Hypothalamus	ENSTGUG00000012257	-	-	3.99907	0.0227474
Male Hypothalamus	ENSTGUG00000007929	FIGNL1	fidgetin like 1	-0.956881	0.023655
Male Hypothalamus	ENSTGUG00000002220	STARD3	StAR related lipid transfer domain containing 3	-0.619054	0.0236778
Male Hypothalamus	ENSTGUG00000011174	TOX	thymocyte selection associated high mobility group box	0.72149	0.0236778
Male Hypothalamus	ENSTGUG00000001840	UGT8	UDP glycosyltransferase 8	-2.40121	0.0237744
Male Hypothalamus	ENSTGUG00000017306	DUSP26	dual specificity phosphatase 26	-1.18286	0.0237744
Male Hypothalamus	ENSTGUG00000010037	KAZALD1	Kazal type serine peptidase inhibitor domain 1	-1.91392	0.0238948
Male Hypothalamus	ENSTGUG00000006667	PQLC1	PQ loop repeat containing 1	0.97713	0.0238948
Male Hypothalamus	ENSTGUG00000005715	RAPGEF2	Rap guanine nucleotide exchange factor 2	1.05906	0.0238948
Male Hypothalamus	ENSTGUG00000006439	PRRG3	proline rich and Gla domain 3	1.50606	0.0238948
Male Hypothalamus	ENSTGUG00000017337	-	-	4.09084	0.0240842
Male Hypothalamus	ENSTGUG00000012316	-	-	-1.74429	0.0249885
Male Hypothalamus	ENSTGUG00000001142	CACNA1S	calcium voltage-gated channel subunit alpha1 S	-4.22477	0.0254635
Male Hypothalamus	ENSTGUG00000011067	-	-	0.993766	0.0254635
Male Hypothalamus	ENSTGUG00000008527	GABBR2	gamma-aminobutyric acid type B receptor subunit 2	1.03404	0.0254635
Male Hypothalamus	ENSTGUG00000007304	OPRL1	opioid related nociceptin receptor 1	-0.764396	0.026111
Male Hypothalamus	ENSTGUG00000009470	SMAD3	SMAD family member 3	-1.42678	0.0263223
Male Hypothalamus	ENSTGUG00000013919	-	-	1.60753	0.0263848
Male Hypothalamus	ENSTGUG00000005884	-	-	0.729953	0.0265419
Male Hypothalamus	ENSTGUG00000017064	-	-	0.782307	0.0265419
Male Hypothalamus	ENSTGUG00000006648	GRIP1	glutamate receptor interacting protein 1	0.985031	0.0265419
Male Hypothalamus	ENSTGUG00000008733	MEF2A	myocyte enhancer factor 2A	1.26385	0.0265419
Male Hypothalamus	ENSTGUG00000001886	-	-	-1.29453	0.0268039
Male Hypothalamus	ENSTGUG00000009027	-	-	-1.38987	0.0271854
Male Hypothalamus	ENSTGUG00000003667	COL6A3	collagen type VI alpha 3 chain	1.57845	0.0272754
Male Hypothalamus	ENSTGUG00000017518	MFSD4A	major facilitator superfamily domain containing 4A	1.39047	0.0273392
Male Hypothalamus	ENSTGUG00000006568	KLHL30	kelch like family member 30	-3.02286	0.0273422
Male Hypothalamus	ENSTGUG00000002116	LIFR	LIF receptor subunit alpha	-0.716497	0.0273422
Male Hypothalamus	ENSTGUG00000013594	TAGLN3	transgelin 3	0.615725	0.0273422
Male Hypothalamus	ENSTGUG00000002376	CNRIP1	cannabinoid receptor interacting protein 1	0.707906	0.0273422
Male Hypothalamus	ENSTGUG00000004521	GPSM2	G protein signaling modulator 2	0.840318	0.0273422
Male Hypothalamus	ENSTGUG00000008568	-	-	3.18523	0.0273422
Male Hypothalamus	ENSTGUG00000015813	-	-	-4.86936	0.0274858
Male Hypothalamus	ENSTGUG00000004272	-	-	-1.01677	0.0274858
Male Hypothalamus	ENSTGUG00000010633	FAM53A	family with sequence similarity 53 member A	0.672749	0.0274858
Male Hypothalamus	ENSTGUG00000011836	HNMT	histamine N-methyltransferase	-2.24807	0.0275697
Male Hypothalamus	ENSTGUG00000004111	-	-	-1.85643	0.0275697
Male Hypothalamus	ENSTGUG00000010479	C2orf69	chromosome 2 open reading frame 69	0.841623	0.0279578
Male Hypothalamus	ENSTGUG00000011867	-	-	-0.87913	0.0280585
Male Hypothalamus	ENSTGUG00000007559	GRK3	G protein-coupled receptor kinase 3	0.536156	0.0285989
Male Hypothalamus	ENSTGUG00000003879	DTX3L	deltex E3 ubiquitin ligase 3L	-2.02887	0.0287241
Male Hypothalamus	ENSTGUG00000010861	MSTN	myostatin	3.60472	0.0287241
Male Hypothalamus	ENSTGUG00000001750	SCUBE3	signal peptide, CUB domain and EGF like domain containing 3	-3.13321	0.0287591
Male Hypothalamus	ENSTGUG00000016615	PADI1	peptidyl arginine deiminase 1	-1.76858	0.0287591
Male Hypothalamus	ENSTGUG00000003385	TMC6	transmembrane channel like 6	-1.11759	0.0287591
Male Hypothalamus	ENSTGUG00000009688	-	-	-1.11622	0.0287591
Male Hypothalamus	ENSTGUG00000007721	CYBA	cytochrome b-245 alpha chain	-1.02634	0.0287591
Male Hypothalamus	ENSTGUG00000011378	HIPK2	homeodomain interacting protein kinase 2	-0.784932	0.0287591
Male Hypothalamus	ENSTGUG00000005956	CAP2	cyclase associated actin cytoskeleton regulatory protein 2	0.872685	0.0287591
Male Hypothalamus	ENSTGUG00000007682	HOMER2	homer scaffold protein 2	1.42348	0.0287591
Male Hypothalamus	ENSTGUG00000001322	C1QL3	complement C1q like 3	2.1837	0.0287591
Male Hypothalamus	ENSTGUG00000012992	RSAD2	radical S-adenosyl methionine domain containing 2	-2.86095	0.0288
Male Hypothalamus	ENSTGUG00000004274	-	-	-3.51464	0.0288698
Male Hypothalamus	ENSTGUG00000017160	NOS1AP	nitric oxide synthase 1 adaptor protein	0.999135	0.0289814
Male Hypothalamus	ENSTGUG00000017464	ATP2B4	ATPase plasma membrane Ca2+ transporting 4	0.813067	0.029123
Male Hypothalamus	ENSTGUG00000012105	CD164	CD164 molecule	0.723933	0.029447
Male Hypothalamus	ENSTGUG00000009273	MAP3K4	mitogen-activated protein kinase kinase kinase 4	0.544192	0.029454
Male Hypothalamus	ENSTGUG00000009013	ZNF536	zinc finger protein 536	-0.989023	0.0297424
Male Hypothalamus	ENSTGUG00000003217	-	-	1.15152	0.0299685
Male Hypothalamus	ENSTGUG00000000266	KLHL40	kelch like family member 40	-2.21809	0.030076
Male Hypothalamus	ENSTGUG00000013357	WDR3	WD repeat domain 3	0.588732	0.0303207
Male Hypothalamus	ENSTGUG00000010662	CTBP1	C-terminal binding protein 1	0.591542	0.0303207
Male Hypothalamus	ENSTGUG00000004660	-	-	1.28106	0.0304452
Male Hypothalamus	ENSTGUG00000012884	-	-	-1.30819	0.030449
Male Hypothalamus	ENSTGUG00000014683	-	-	3.06202	0.030449
Male Hypothalamus	ENSTGUG00000005330	GUCY1A1	guanylate cyclase 1 soluble subunit alpha 1	1.45016	0.0306966
Male Hypothalamus	ENSTGUG00000002041	ANKRD50	ankyrin repeat domain 50	-0.742647	0.0311036
Male Hypothalamus	ENSTGUG00000003668	TSPAN3	tetraspanin 3	0.793501	0.0316217
Male Hypothalamus	ENSTGUG00000011001	-	-	1.39169	0.0316217
Male Hypothalamus	ENSTGUG00000003885	-	-	-4.09707	0.0319126
Male Hypothalamus	ENSTGUG00000004918	-	-	-2.56288	0.0319126
Male Hypothalamus	ENSTGUG00000013341	VAMP1	vesicle associated membrane protein 1	-1.95397	0.0319126
Male Hypothalamus	ENSTGUG00000008628	-	-	-1.29397	0.0319126
Male Hypothalamus	ENSTGUG00000007999	FHOD3	formin homology 2 domain containing 3	-1.20141	0.0319126
Male Hypothalamus	ENSTGUG00000008037	-	-	-1.14667	0.0319126
Male Hypothalamus	ENSTGUG00000001451	CYP51A1	cytochrome P450 family 51 subfamily A member 1	0.542875	0.0319126
Male Hypothalamus	ENSTGUG00000001700	PCDHAC2	protocadherin alpha subfamily C, 2	0.854848	0.0319126
Male Hypothalamus	ENSTGUG00000009547	FGFR1OP	centrosomal protein 43	0.919242	0.0319449
Male Hypothalamus	ENSTGUG00000015881	-	-	1.19017	0.0321402
Male Hypothalamus	ENSTGUG00000004809	AIF1L	allograft inflammatory factor 1 like	-2.7819	0.0323391
Male Hypothalamus	ENSTGUG00000016430	-	-	-0.559287	0.0323391
Male Hypothalamus	ENSTGUG00000000724	TPM4	tropomyosin 4	1.09984	0.0327767
Male Hypothalamus	ENSTGUG00000005731	NRXN1	neurexin 1	0.643693	0.0330302
Male Hypothalamus	ENSTGUG00000011397	-	-	-1.87234	0.0331447
Male Hypothalamus	ENSTGUG00000006358	GPM6A	glycoprotein M6A	0.524849	0.0339686
Male Hypothalamus	ENSTGUG00000009384	ITGA4	integrin subunit alpha 4	2.48211	0.0339686
Male Hypothalamus	ENSTGUG00000003908	-	-	0.515144	0.0342346
Male Hypothalamus	ENSTGUG00000002879	RASGEF1B	RasGEF domain family member 1B	0.941673	0.034266
Male Hypothalamus	ENSTGUG00000009359	RAB35	RAB35, member RAS oncogene family	0.731649	0.0344186
Male Hypothalamus	ENSTGUG00000015156	-	-	-1.70383	0.0345168
Male Hypothalamus	ENSTGUG00000012796	ZNF451	zinc finger protein 451	0.527238	0.0345168
Male Hypothalamus	ENSTGUG00000012718	SMAP1	small ArfGAP 1	0.628145	0.0345168
Male Hypothalamus	ENSTGUG00000009871	HS3ST1	heparan sulfate-glucosamine 3-sulfotransferase 1	1.74481	0.0345168
Male Hypothalamus	ENSTGUG00000011514	-	-	-1.24515	0.0350727
Male Hypothalamus	ENSTGUG00000005137	MST1	macrophage stimulating 1	-0.770438	0.0362978
Male Hypothalamus	ENSTGUG00000016044	-	-	2.732	0.0364268
Male Hypothalamus	ENSTGUG00000011771	RSPO3	R-spondin 3	2.77145	0.0368831
Male Hypothalamus	ENSTGUG00000009981	RASGRF1	Ras protein specific guanine nucleotide releasing factor 1	0.982608	0.0374989
Male Hypothalamus	ENSTGUG00000010804	EFNB2	ephrin B2	1.16339	0.0374989
Male Hypothalamus	ENSTGUG00000009147	CNDP2	carnosine dipeptidase 2	-0.857799	0.0375226
Male Hypothalamus	ENSTGUG00000006930	-	-	-1.72966	0.0378571
Male Hypothalamus	ENSTGUG00000010857	PLD1	phospholipase D1	1.24055	0.0381032
Male Hypothalamus	ENSTGUG00000011101	ITGAV	integrin subunit alpha V	-1.53739	0.0381348
Male Hypothalamus	ENSTGUG00000001972	MC4R	melanocortin 4 receptor	-2.05693	0.038489
Male Hypothalamus	ENSTGUG00000003959	OSBPL11	oxysterol binding protein like 11	0.716529	0.0386216
Male Hypothalamus	ENSTGUG00000004560	EPHA5	EPH receptor A5	0.76658	0.0388393
Male Hypothalamus	ENSTGUG00000000911	ASAP3	ArfGAP with SH3 domain, ankyrin repeat and PH domain 3	-0.646509	0.0389023
Male Hypothalamus	ENSTGUG00000006588	LEMD3	LEM domain containing 3	0.759215	0.0389394
Male Hypothalamus	ENSTGUG00000013784	-	-	-4.31581	0.0391994
Male Hypothalamus	ENSTGUG00000010372	NOS1	nitric oxide synthase 1	-1.40039	0.0391994
Male Hypothalamus	ENSTGUG00000007691	SLC29A4	solute carrier family 29 member 4	-0.845249	0.0391994
Male Hypothalamus	ENSTGUG00000002344	ABCA2	ATP binding cassette subfamily A member 2	-0.66364	0.0391994
Male Hypothalamus	ENSTGUG00000012522	ASAP1	ArfGAP with SH3 domain, ankyrin repeat and PH domain 1	0.949221	0.0391994
Male Hypothalamus	ENSTGUG00000012341	TNFRSF11B	TNF receptor superfamily member 11b	0.928031	0.0393092
Male Hypothalamus	ENSTGUG00000009829	PISD	phosphatidylserine decarboxylase	-0.898028	0.0395464
Male Hypothalamus	ENSTGUG00000015780	-	-	2.0996	0.0398782
Male Hypothalamus	ENSTGUG00000009861	-	-	2.90551	0.0406857
Male Hypothalamus	ENSTGUG00000004908	AACS	acetoacetyl-CoA synthetase	0.582362	0.0415851
Male Hypothalamus	ENSTGUG00000003065	SNCA	synuclein alpha	1.12786	0.0415851
Male Hypothalamus	ENSTGUG00000004219	CPNE4	copine 4	2.0447	0.0415851
Male Hypothalamus	ENSTGUG00000009094	KNDC1	kinase non-catalytic C-lobe domain containing 1	0.863827	0.0418205
Male Hypothalamus	ENSTGUG00000002729	FAM126A	family with sequence similarity 126 member A	-1.4759	0.0420911
Male Hypothalamus	ENSTGUG00000007551	SNX20	sorting nexin 20	-1.56966	0.0424742
Male Hypothalamus	ENSTGUG00000012397	GALC	galactosylceramidase	-0.869059	0.0424742
Male Hypothalamus	ENSTGUG00000002279	HMGCS1	3-hydroxy-3-methylglutaryl-CoA synthase 1	0.555858	0.0424742
Male Hypothalamus	ENSTGUG00000011746	SPRED1	sprouty related EVH1 domain containing 1	0.566204	0.0424742
Male Hypothalamus	ENSTGUG00000007941	GRB10	growth factor receptor bound protein 10	0.720491	0.0424742
Male Hypothalamus	ENSTGUG00000011772	UBXN4	UBX domain protein 4	1.02821	0.0424742
Male Hypothalamus	ENSTGUG00000006000	OLFM1	olfactomedin 1	1.45753	0.0424742
Male Hypothalamus	ENSTGUG00000008302	ACAN	aggrecan	2.09507	0.0424742
Male Hypothalamus	ENSTGUG00000013277	PAQR8	progestin and adipoQ receptor family member 8	-1.26706	0.0425765
Male Hypothalamus	ENSTGUG00000006681	GSN	gelsolin	-1.6365	0.0428626
Male Hypothalamus	ENSTGUG00000003361	SEPT6	septin 6	0.740521	0.0428626
Male Hypothalamus	ENSTGUG00000012047	YBX3	Y-box binding protein 3	-0.815379	0.0430813
Male Hypothalamus	ENSTGUG00000013499	-	-	-1.42283	0.0432268
Male Hypothalamus	ENSTGUG00000007125	-	-	-2.57223	0.0432271
Male Hypothalamus	ENSTGUG00000002541	-	-	-1.42565	0.0432271
Male Hypothalamus	ENSTGUG00000002402	THSD7A	thrombospondin type 1 domain containing 7A	-1.31188	0.0432271
Male Hypothalamus	ENSTGUG00000012292	-	-	-1.23646	0.0432271
Male Hypothalamus	ENSTGUG00000011300	TACC2	transforming acidic coiled-coil containing protein 2	0.549443	0.0432271
Male Hypothalamus	ENSTGUG00000011869	PDP1	pyruvate dehyrogenase phosphatase catalytic subunit 1	0.571913	0.0432271
Male Hypothalamus	ENSTGUG00000007056	-	-	0.74256	0.0432271
Male Hypothalamus	ENSTGUG00000003703	LINGO1	leucine rich repeat and Ig domain containing 1	1.54779	0.0432271
Male Hypothalamus	ENSTGUG00000010672	KCTD17	potassium channel tetramerization domain containing 17	0.648423	0.0435636
Male Hypothalamus	ENSTGUG00000017527	SLC16A1	solute carrier family 16 member 1	-1.10598	0.0441786
Male Hypothalamus	ENSTGUG00000001213	PPT1	palmitoyl-protein thioesterase 1	-0.851505	0.0444689
Male Hypothalamus	ENSTGUG00000018206	-	-	-1.28118	0.0479811
Male Hypothalamus	ENSTGUG00000016756	-	-	-2.33362	0.0491159
Male Hypothalamus	ENSTGUG00000007778	PPFIA2	PTPRF interacting protein alpha 2	0.752081	0.0491159
Male Hypothalamus	ENSTGUG00000000848	ADARB2	adenosine deaminase RNA specific B2 (inactive)	-0.583459	0.0493376
Male Hypothalamus	ENSTGUG00000011175	TDG	thymine DNA glycosylase	0.711633	0.0493376
Male Hypothalamus	ENSTGUG00000009081	RASL12	RAS like family 12	1.15077	0.0504463
Male Hypothalamus	ENSTGUG00000001094	MKX	mohawk homeobox	1.13284	0.0507
Male Hypothalamus	ENSTGUG00000011528	SLC13A4	solute carrier family 13 member 4	-2.84955	0.0507701
Male Hypothalamus	ENSTGUG00000000909	-	-	2.70839	0.0507701
Male Hypothalamus	ENSTGUG00000011168	-	-	-1.503	0.0511571
Male Hypothalamus	ENSTGUG00000012251	DYRK4	dual specificity tyrosine phosphorylation regulated kinase 4	3.63078	0.0519379
Male Hypothalamus	ENSTGUG00000016376	-	-	2.99166	0.052
Male Hypothalamus	ENSTGUG00000011537	PLEK2	pleckstrin 2	-1.72454	0.0520676
Male Hypothalamus	ENSTGUG00000002939	TTYH2	tweety family member 2	-1.5494	0.0520676
Male Hypothalamus	ENSTGUG00000010658	SSTR3	somatostatin receptor 3	1.39165	0.0520676
Male Hypothalamus	ENSTGUG00000007333	-	-	1.37996	0.0532534
Male Hypothalamus	ENSTGUG00000001514	-	-	1.03679	0.0539642
Male Hypothalamus	ENSTGUG00000008549	CPNE9	copine family member 9	2.17454	0.0543887
Male Hypothalamus	ENSTGUG00000011857	-	-	0.750529	0.0548154
Male Hypothalamus	ENSTGUG00000007178	ELOVL1	ELOVL fatty acid elongase 1	-1.12307	0.0554837
Male Hypothalamus	ENSTGUG00000007793	MN1	MN1 proto-oncogene, transcriptional regulator	1.05611	0.0555009
Male Hypothalamus	ENSTGUG00000005116	WRB	guided entry of tail-anchored proteins factor 1	0.569136	0.0565385
Male Hypothalamus	ENSTGUG00000013512	ILDR2	immunoglobulin like domain containing receptor 2	1.16831	0.0574527
Male Hypothalamus	ENSTGUG00000003154	PLCL2	phospholipase C like 2	0.783418	0.0574701
Male Hypothalamus	ENSTGUG00000002670	DEPDC1B	DEP domain containing 1B	-1.48068	0.057878
Male Hypothalamus	ENSTGUG00000002500	-	-	2.09833	0.058042
Male Hypothalamus	ENSTGUG00000016090	-	-	-1.24396	0.0587661
Male Hypothalamus	ENSTGUG00000005409	FOXB1	forkhead box B1	-3.17328	0.0588302
Male Hypothalamus	ENSTGUG00000013593	TMPRSS7	transmembrane serine protease 7	2.888	0.0588302
Male Hypothalamus	ENSTGUG00000010420	SLC44A5	solute carrier family 44 member 5	-1.01424	0.0590573
Male Hypothalamus	ENSTGUG00000000496	-	-	-3.37027	0.0593429
Male Hypothalamus	ENSTGUG00000003066	-	-	0.858556	0.0593429
Male Hypothalamus	ENSTGUG00000014324	-	-	0.969841	0.0593429
Male Hypothalamus	ENSTGUG00000000707	ADAMTS15	ADAM metallopeptidase with thrombospondin type 1 motif 15	1.86578	0.0593429
Male Hypothalamus	ENSTGUG00000004032	-	-	2.496	0.0593429
Male Hypothalamus	ENSTGUG00000012333	EPHA7	EPH receptor A7	1.0328	0.0594483
Male Hypothalamus	ENSTGUG00000007998	RNF157	ring finger protein 157	-1.01926	0.0594867
Male Hypothalamus	ENSTGUG00000003197	HDAC4	histone deacetylase 4	0.578746	0.0594867
Male Hypothalamus	ENSTGUG00000010673	UST	uronyl 2-sulfotransferase	1.14893	0.0595718
Male Hypothalamus	ENSTGUG00000003880	-	-	-0.637272	0.059875
Male Hypothalamus	ENSTGUG00000000109	-	-	-0.736707	0.0599767
Male Hypothalamus	ENSTGUG00000007458	-	-	-2.47271	0.0600681
Male Hypothalamus	ENSTGUG00000006020	DBX2	developing brain homeobox 2	-1.82913	0.0600681
Male Hypothalamus	ENSTGUG00000015639	-	-	-4.67532	0.0601912
Male Hypothalamus	ENSTGUG00000004743	BDNF	brain derived neurotrophic factor	1.80025	0.0601912
Male Hypothalamus	ENSTGUG00000010991	DDRGK1	DDRGK domain containing 1	0.572335	0.0603103
Male Hypothalamus	ENSTGUG00000005380	SBNO1	strawberry notch homolog 1	0.565846	0.0609442
Male Hypothalamus	ENSTGUG00000001060	TRIM63	tripartite motif containing 63	2.25362	0.0610238
Male Hypothalamus	ENSTGUG00000011821	FBLN1	fibulin 1	-1.82372	0.0623322
Male Hypothalamus	ENSTGUG00000007032	-	-	2.00912	0.0623322
Male Hypothalamus	ENSTGUG00000002403	PCSK2	proprotein convertase subtilisin/kexin type 2	0.59139	0.0630692
Male Hypothalamus	ENSTGUG00000012266	KCNV1	potassium voltage-gated channel modifier subfamily V member 1	2.28047	0.0630692
Male Hypothalamus	ENSTGUG00000013258	CENPQ	centromere protein Q	-1.27394	0.0634074
Male Hypothalamus	ENSTGUG00000006270	TCF12	transcription factor 12	0.786471	0.0636391
Male Hypothalamus	ENSTGUG00000012704	-	-	1.11258	0.0636391
Male Hypothalamus	ENSTGUG00000011712	HSPH1	heat shock protein family H (Hsp110) member 1	0.579372	0.0641913
Male Hypothalamus	ENSTGUG00000010243	DDX51	DEAD-box helicase 51	0.837736	0.0641913
Male Hypothalamus	ENSTGUG00000007280	APOO	apolipoprotein O	-0.538778	0.0643683
Male Hypothalamus	ENSTGUG00000005936	SCNN1B	sodium channel epithelial 1 subunit beta	1.76505	0.0643683
Male Hypothalamus	ENSTGUG00000005529	-	-	0.507036	0.0648873
Male Hypothalamus	ENSTGUG00000006267	HMGB2	high mobility group box 2	-1.41205	0.0650369
Male Hypothalamus	ENSTGUG00000001785	UNC13B	unc-13 homolog B	1.10307	0.0651747
Male Hypothalamus	ENSTGUG00000011277	CRH	corticotropin releasing hormone	1.43702	0.0651747
Male Hypothalamus	ENSTGUG00000007818	-	-	-1.56145	0.065322
Male Hypothalamus	ENSTGUG00000004716	CERS2	ceramide synthase 2	-0.905344	0.065322
Male Hypothalamus	ENSTGUG00000008588	PLS1	plastin 1	0.922816	0.065322
Male Hypothalamus	ENSTGUG00000012882	-	-	-2.16883	0.0655556
Male Hypothalamus	ENSTGUG00000007177	LGR5	leucine rich repeat containing G protein-coupled receptor 5	-1.44109	0.0655556
Male Hypothalamus	ENSTGUG00000011656	DENND2A	DENN domain containing 2A	-0.689328	0.0655556
Male Hypothalamus	ENSTGUG00000012561	-	-	0.554102	0.0655556
Male Hypothalamus	ENSTGUG00000008909	LRRK1	leucine rich repeat kinase 1	1.26462	0.0655556
Male Hypothalamus	ENSTGUG00000003987	-	-	1.64363	0.0655556
Male Hypothalamus	ENSTGUG00000017103	VWA5B1	von Willebrand factor A domain containing 5B1	-0.87482	0.066454
Male Hypothalamus	ENSTGUG00000004047	NPL	N-acetylneuraminate pyruvate lyase	-1.2466	0.0665801
Male Hypothalamus	ENSTGUG00000014039	-	-	-0.722282	0.0669475
Male Hypothalamus	ENSTGUG00000004530	C17orf58	chromosome 17 open reading frame 58	1.29715	0.0669475
Male Hypothalamus	ENSTGUG00000015499	-	-	0.5962	0.0670695
Male Hypothalamus	ENSTGUG00000012908	PLD4	phospholipase D family member 4	-1.08259	0.0678314
Male Hypothalamus	ENSTGUG00000013554	-	-	-0.724144	0.0678314
Male Hypothalamus	ENSTGUG00000012676	GRIA4	glutamate ionotropic receptor AMPA type subunit 4	0.885248	0.0678314
Male Hypothalamus	ENSTGUG00000010932	ABRACL	ABRA C-terminal like	1.02519	0.0678314
Male Hypothalamus	ENSTGUG00000002937	BTBD17	BTB domain containing 17	-0.910033	0.0680075
Male Hypothalamus	ENSTGUG00000000713	NR2F1	nuclear receptor subfamily 2 group F member 1	0.840203	0.0680075
Male Hypothalamus	ENSTGUG00000006848	PDLIM3	PDZ and LIM domain 3	1.30402	0.0680075
Male Hypothalamus	ENSTGUG00000002197	C7	complement C7	-2.04388	0.0680222
Male Hypothalamus	ENSTGUG00000011331	PPP1R42	protein phosphatase 1 regulatory subunit 42	-1.7681	0.0680222
Male Hypothalamus	ENSTGUG00000006653	ENPP6	ectonucleotide pyrophosphatase/phosphodiesterase 6	-1.88408	0.0681575
Male Hypothalamus	ENSTGUG00000006654	MYO5A	myosin VA	1.0892	0.0686536
Male Hypothalamus	ENSTGUG00000012194	OXR1	oxidation resistance 1	1.0209	0.0693008
Male Hypothalamus	ENSTGUG00000012113	SESN1	sestrin 1	0.634885	0.069891
Male Hypothalamus	ENSTGUG00000009346	BICDL1	BICD family like cargo adaptor 1	0.719783	0.069891
Male Hypothalamus	ENSTGUG00000004375	CACNG5	calcium voltage-gated channel auxiliary subunit gamma 5	1.05841	0.069891
Male Hypothalamus	ENSTGUG00000009555	SCPEP1	serine carboxypeptidase 1	-0.846342	0.07013
Male Hypothalamus	ENSTGUG00000008927	-	-	0.863031	0.07013
Male Hypothalamus	ENSTGUG00000003775	-	-	1.33608	0.07013
Male Hypothalamus	ENSTGUG00000001758	DNAJB5	DnaJ heat shock protein family (Hsp40) member B5	1.02068	0.0701792
Male Hypothalamus	ENSTGUG00000010323	CLCN2	chloride voltage-gated channel 2	-0.652622	0.0703592
Male Hypothalamus	ENSTGUG00000017246	-	-	-0.519633	0.0705638
Male Hypothalamus	ENSTGUG00000007554	STK39	serine/threonine kinase 39	-1.15773	0.0706767
Male Hypothalamus	ENSTGUG00000018362	CENPW	centromere protein W	1.85184	0.0706767
Male Hypothalamus	ENSTGUG00000012727	ARC	activity regulated cytoskeleton associated protein	2.04411	0.0710462
Male Hypothalamus	ENSTGUG00000008998	MYCBPAP	MYCBP associated protein	-1.73025	0.0715022
Male Hypothalamus	ENSTGUG00000016519	-	-	-1.46393	0.0715022
Male Hypothalamus	ENSTGUG00000009780	DLL1	delta like canonical Notch ligand 1	-1.16187	0.0715022
Male Hypothalamus	ENSTGUG00000003071	-	-	0.772373	0.0715022
Male Hypothalamus	ENSTGUG00000008348	BMP7	bone morphogenetic protein 7	-1.58082	0.0719376
Male Hypothalamus	ENSTGUG00000013472	PLEKHB1	pleckstrin homology domain containing B1	-1.07557	0.0719376
Male Hypothalamus	ENSTGUG00000008917	OTOA	otoancorin	-1.40318	0.0720696
Male Hypothalamus	ENSTGUG00000004627	LUZP2	leucine zipper protein 2	0.802413	0.0720696
Male Hypothalamus	ENSTGUG00000014138	KCNJ10	potassium inwardly rectifying channel subfamily J member 10	-0.734442	0.0721585
Male Hypothalamus	ENSTGUG00000014637	-	-	-0.534139	0.0723978
Male Hypothalamus	ENSTGUG00000007773	MGAT5B	alpha-1,6-mannosylglycoprotein 6-beta-N-acetylglucosaminyltransferase B	1.02965	0.072442
Male Hypothalamus	ENSTGUG00000002114	EGFLAM	EGF like, fibronectin type III and laminin G domains	-1.60284	0.0729637
Male Hypothalamus	ENSTGUG00000008820	CDC42EP3	CDC42 effector protein 3	0.821893	0.0732237
Male Hypothalamus	ENSTGUG00000011172	ITGB2	integrin subunit beta 2	-1.65822	0.0745355
Male Hypothalamus	ENSTGUG00000008330	TMCC3	transmembrane and coiled-coil domain family 3	-1.15769	0.0745355
Male Hypothalamus	ENSTGUG00000017327	-	-	0.910092	0.0745355
Male Hypothalamus	ENSTGUG00000015197	-	-	1.45114	0.0745355
Male Hypothalamus	ENSTGUG00000009330	IGF2	insulin like growth factor 2	1.52817	0.0751643
Male Hypothalamus	ENSTGUG00000004985	ABHD12	abhydrolase domain containing 12	-0.687198	0.0760348
Male Hypothalamus	ENSTGUG00000000246	GJC2	gap junction protein gamma 2	-1.44138	0.0765115
Male Hypothalamus	ENSTGUG00000011653	-	-	0.961293	0.0765115
Male Hypothalamus	ENSTGUG00000013111	GPR137C	G protein-coupled receptor 137C	-0.959152	0.0771014
Male Hypothalamus	ENSTGUG00000012821	TRAF3	TNF receptor associated factor 3	-1.8282	0.0773102
Male Hypothalamus	ENSTGUG00000003932	HKDC1	hexokinase domain containing 1	-0.755291	0.0774185
Male Hypothalamus	ENSTGUG00000011658	FABP5	fatty acid binding protein 5	0.922212	0.0777118
Male Hypothalamus	ENSTGUG00000007011	DAO	D-amino acid oxidase	-1.53492	0.0777518
Male Hypothalamus	ENSTGUG00000007621	-	-	0.977328	0.0777518
Male Hypothalamus	ENSTGUG00000009674	-	-	-2.51587	0.0777812
Male Hypothalamus	ENSTGUG00000012600	ERC1	ELKS/RAB6-interacting/CAST family member 1	-0.770757	0.0785914
Male Hypothalamus	ENSTGUG00000007943	SERPINE2	serpin family E member 2	0.627418	0.0785914
Male Hypothalamus	ENSTGUG00000007798	-	-	-0.923881	0.078757
Male Hypothalamus	ENSTGUG00000000862	KCNA10	potassium voltage-gated channel subfamily A member 10	-4.65373	0.0788295
Male Hypothalamus	ENSTGUG00000009451	SOD3	superoxide dismutase 3	-1.16511	0.0789429
Male Hypothalamus	ENSTGUG00000013053	ATP6V1C2	ATPase H+ transporting V1 subunit C2	-2.07377	0.0805771
Male Hypothalamus	ENSTGUG00000005357	-	-	0.518015	0.0805771
Male Hypothalamus	ENSTGUG00000012558	-	-	0.773846	0.0805771
Male Hypothalamus	ENSTGUG00000007067	CTNND1	catenin delta 1	-0.653489	0.081388
Male Hypothalamus	ENSTGUG00000017409	BRINP2	BMP/retinoic acid inducible neural specific 2	0.787158	0.081388
Male Hypothalamus	ENSTGUG00000012051	-	-	0.846218	0.081388
Male Hypothalamus	ENSTGUG00000009639	DAB1	DAB adaptor protein 1	-1.20299	0.0814181
Male Hypothalamus	ENSTGUG00000003330	MRPL45	mitochondrial ribosomal protein L45	-0.628423	0.0814181
Male Hypothalamus	ENSTGUG00000010376	GPR137B	G protein-coupled receptor 137B	0.775219	0.0814181
Male Hypothalamus	ENSTGUG00000003051	-	-	0.860282	0.0814181
Male Hypothalamus	ENSTGUG00000011439	-	-	0.951135	0.0814181
Male Hypothalamus	ENSTGUG00000008888	GLIPR2	GLI pathogenesis related 2	1.28592	0.0814181
Male Hypothalamus	ENSTGUG00000002111	ARHGEF6	Rac/Cdc42 guanine nucleotide exchange factor 6	0.725103	0.0817105
Male Hypothalamus	ENSTGUG00000006655	SPECC1	sperm antigen with calponin homology and coiled-coil domains 1	-0.864645	0.082245
Male Hypothalamus	ENSTGUG00000010341	C1QTNF4	C1q and TNF related 4	0.645354	0.082245
Male Hypothalamus	ENSTGUG00000000595	ILK	integrin linked kinase	-0.559525	0.0828728
Male Hypothalamus	ENSTGUG00000008380	GABRA2	gamma-aminobutyric acid type A receptor subunit alpha2	0.682961	0.0828728
Male Hypothalamus	ENSTGUG00000000127	-	-	1.26377	0.0828728
Male Hypothalamus	ENSTGUG00000002864	SGTB	small glutamine rich tetratricopeptide repeat containing beta	0.702917	0.0834103
Male Hypothalamus	ENSTGUG00000007710	TFIP11	tuftelin interacting protein 11	-0.626755	0.0846085
Male Hypothalamus	ENSTGUG00000005004	DBNDD2	dysbindin domain containing 2	-0.801426	0.0846567
Male Hypothalamus	ENSTGUG00000017543	LVRN	laeverin	1.65008	0.0848917
Male Hypothalamus	ENSTGUG00000002908	LHFPL3	LHFPL tetraspan subfamily member 3	-1.17136	0.0856533
Male Hypothalamus	ENSTGUG00000016020	-	-	1.48404	0.0864413
Male Hypothalamus	ENSTGUG00000006157	ASIC4	acid sensing ion channel subunit family member 4	-1.31114	0.086807
Male Hypothalamus	ENSTGUG00000011774	TRMT11	tRNA methyltransferase 11 homolog	0.666778	0.0869423
Male Hypothalamus	ENSTGUG00000010218	-	-	1.35274	0.0870797
Male Hypothalamus	ENSTGUG00000012394	FLRT2	fibronectin leucine rich transmembrane protein 2	1.14426	0.0877148
Male Hypothalamus	ENSTGUG00000002692	-	-	0.828608	0.0879179
Male Hypothalamus	ENSTGUG00000001216	-	-	1.72509	0.0879179
Male Hypothalamus	ENSTGUG00000003920	-	-	-2.05593	0.0879558
Male Hypothalamus	ENSTGUG00000009310	GPRC5B	G protein-coupled receptor class C group 5 member B	-1.32778	0.0879558
Male Hypothalamus	ENSTGUG00000009947	MSX1	msh homeobox 1	-3.30618	0.0887228
Male Hypothalamus	ENSTGUG00000013086	-	-	-0.573693	0.0895141
Male Hypothalamus	ENSTGUG00000009420	SSBP3	single stranded DNA binding protein 3	0.812638	0.0895141
Male Hypothalamus	ENSTGUG00000004821	DUSP4	dual specificity phosphatase 4	0.749495	0.0895614
Male Hypothalamus	ENSTGUG00000007528	NKX2-2	NK2 homeobox 2	-1.64316	0.0907616
Male Hypothalamus	ENSTGUG00000007743	RADIL	Rap associating with DIL domain	-0.893875	0.0907616
Male Hypothalamus	ENSTGUG00000007578	-	-	-1.52853	0.0909648
Male Hypothalamus	ENSTGUG00000010665	-	-	1.78701	0.0909648
Male Hypothalamus	ENSTGUG00000007223	-	-	-0.835111	0.0910029
Male Hypothalamus	ENSTGUG00000010055	CCNYL1	cyclin Y like 1	0.531795	0.0910029
Male Hypothalamus	ENSTGUG00000000417	NFIL3	nuclear factor, interleukin 3 regulated	0.638506	0.0910029
Male Hypothalamus	ENSTGUG00000005244	-	-	0.911688	0.0910029
Male Hypothalamus	ENSTGUG00000011202	RARRES1	retinoic acid receptor responder 1	-2.37501	0.0918397
Male Hypothalamus	ENSTGUG00000008389	LMO1	LIM domain only 1	1.10395	0.092275
Male Hypothalamus	ENSTGUG00000003733	GRAMD4	GRAM domain containing 4	0.714514	0.0925121
Male Hypothalamus	ENSTGUG00000000754	-	-	1.06346	0.0929237
Male Hypothalamus	ENSTGUG00000004894	TGM4	transglutaminase 4	-0.889762	0.0929622
Male Hypothalamus	ENSTGUG00000014395	-	-	-2.34863	0.093682
Male Hypothalamus	ENSTGUG00000000882	CD74	CD74 molecule	-1.94041	0.093682
Male Hypothalamus	ENSTGUG00000013705	-	-	-1.03473	0.093682
Male Hypothalamus	ENSTGUG00000004429	RHBDF1	rhomboid 5 homolog 1	-0.98933	0.093682
Male Hypothalamus	ENSTGUG00000007637	SMURF1	SMAD specific E3 ubiquitin protein ligase 1	-0.967017	0.093682
Male Hypothalamus	ENSTGUG00000007109	PCCB	propionyl-CoA carboxylase subunit beta	-0.671736	0.093682
Male Hypothalamus	ENSTGUG00000011818	CLVS2	clavesin 2	0.650541	0.093682
Male Hypothalamus	ENSTGUG00000011742	PTPRK	protein tyrosine phosphatase receptor type K	0.959236	0.093682
Male Hypothalamus	ENSTGUG00000000225	WNT9A	Wnt family member 9A	3.09757	0.093682
Male Hypothalamus	ENSTGUG00000012490	SQLE	squalene epoxidase	0.574039	0.093783
Male Hypothalamus	ENSTGUG00000013293	FDFT1	farnesyl-diphosphate farnesyltransferase 1	0.646257	0.093783
Male Hypothalamus	ENSTGUG00000004208	-	-	-0.700565	0.0940161
Male Hypothalamus	ENSTGUG00000013032	-	-	0.716573	0.0940161
Male Hypothalamus	ENSTGUG00000001951	-	-	-2.39085	0.0940276
Male Hypothalamus	ENSTGUG00000000289	STK10	serine/threonine kinase 10	-1.12214	0.0940276
Male Hypothalamus	ENSTGUG00000004113	F2RL2	coagulation factor II thrombin receptor like 2	1.38373	0.0941967
Male Hypothalamus	ENSTGUG00000009902	YWHAH	tyrosine 3-monooxygenase/tryptophan 5-monooxygenase activation protein eta	0.931107	0.0942
Male Hypothalamus	ENSTGUG00000012894	KIF26A	kinesin family member 26A	-0.897916	0.0945529
Male Hypothalamus	ENSTGUG00000012563	-	-	1.86888	0.0946579
Male Hypothalamus	ENSTGUG00000013690	-	-	1.6166	0.0946738
Male Hypothalamus	ENSTGUG00000002060	SERPINB5	serpin family B member 5	2.03126	0.0946738
Male Hypothalamus	ENSTGUG00000003900	-	-	-3.58622	0.0949564
Male Hypothalamus	ENSTGUG00000011705	-	-	-2.09996	0.0949564
Male Hypothalamus	ENSTGUG00000001215	-	-	-1.18475	0.0949863
Male Hypothalamus	ENSTGUG00000009618	-	-	-2.27304	0.0952338
Male Hypothalamus	ENSTGUG00000009154	-	-	-1.5839	0.0952338
Male Hypothalamus	ENSTGUG00000006796	TPPP	tubulin polymerization promoting protein	-0.997954	0.0952338
Male Hypothalamus	ENSTGUG00000008119	-	-	0.561937	0.0952338
Male Hypothalamus	ENSTGUG00000003407	MTTP	microsomal triglyceride transfer protein	-2.25862	0.0956174
Male Hypothalamus	ENSTGUG00000005361	NDE1	nudE neurodevelopment protein 1	-0.814417	0.0956174
Male Hypothalamus	ENSTGUG00000013039	GDPD4	glycerophosphodiester phosphodiesterase domain containing 4	1.34589	0.0956174
Male Hypothalamus	ENSTGUG00000001070	-	-	0.902048	0.0956991
Male Hypothalamus	ENSTGUG00000013592	-	-	2.90288	0.0956991
Male Hypothalamus	ENSTGUG00000005188	REEP3	receptor accessory protein 3	-1.06158	0.096098
Male Hypothalamus	ENSTGUG00000008952	CC2D1B	coiled-coil and C2 domain containing 1B	0.637819	0.096098
Male Hypothalamus	ENSTGUG00000015809	-	-	1.84272	0.0966525
Male Hypothalamus	ENSTGUG00000005134	BARHL1	BarH like homeobox 1	-6.13472	0.0971338
Male Hypothalamus	ENSTGUG00000010927	ABLIM1	actin binding LIM protein 1	-0.818124	0.0972418
Male Hypothalamus	ENSTGUG00000011170	FAM207A	family with sequence similarity 207 member A	-0.584095	0.0972418
Male Hypothalamus	ENSTGUG00000004183	B3GALT2	beta-1,3-galactosyltransferase 2	0.889751	0.0972646
Male Hypothalamus	ENSTGUG00000012593	NDFIP2	Nedd4 family interacting protein 2	0.711122	0.0980224
Male Hypothalamus	ENSTGUG00000008658	TTC39A	tetratricopeptide repeat domain 39A	-1.36217	0.0985272
Male Hypothalamus	ENSTGUG00000001174	KIF21B	kinesin family member 21B	-0.700837	0.0992332
Male Hypothalamus	ENSTGUG00000001080	-	-	-1.92417	0.099523
Male Nucleus Taeniae	ENSTGUG00000003351	AFMID	arylformamidase	-3.32672	0.000249793
Male Nucleus Taeniae	ENSTGUG00000002763	GPNMB	glycoprotein nmb	-3.24404	0.000922521
Male Nucleus Taeniae	ENSTGUG00000016213	GOLGA2	golgin A2	6.93527	0.000922521
Male Nucleus Taeniae	ENSTGUG00000017039	-	-	-7.47686	0.000922521
Male Nucleus Taeniae	ENSTGUG00000013643	KCND3	potassium voltage-gated channel subfamily D member 3	-1.26098	0.00633754
Male Nucleus Taeniae	ENSTGUG00000009838	IRF7	interferon regulatory factor 7	-1.5525	0.0146253
Male Nucleus Taeniae	ENSTGUG00000011704	SAMD3	sterile alpha motif domain containing 3	-3.10254	0.0146253
Male Nucleus Taeniae	ENSTGUG00000011459	NCOA2	nuclear receptor coactivator 2	-0.672693	0.0237027
Male Nucleus Taeniae	ENSTGUG00000003617	HMCN1	hemicentin 1	1.36644	0.033688
Male Nucleus Taeniae	ENSTGUG00000013347	CSTB	cystatin B	0.653045	0.033688
Male Nucleus Taeniae	ENSTGUG00000000600	C2CD4C	C2 calcium dependent domain containing 4C	-2.13318	0.0376472
Male Nucleus Taeniae	ENSTGUG00000016472	-	-	-1.7263	0.0376472
Male Nucleus Taeniae	ENSTGUG00000013918	SPTAN1	spectrin alpha, non-erythrocytic 1	-0.876432	0.0422953
Male Nucleus Taeniae	ENSTGUG00000004682	CCK	cholecystokinin	-2.13083	0.0766924
Male Nucleus Taeniae	ENSTGUG00000013819	-	-	6.06641	0.0766924
Male Nucleus Taeniae	ENSTGUG00000003275	-	-	-1.01224	0.0944993
Male Nucleus Taeniae	ENSTGUG00000016188	PFKM	phosphofructokinase, muscle	-1.39134	0.0944993

## Sheet: Table S2
Table S2. Results of a gene ontology (GO) biological process statistical enrichment test for differentially expressed genes. Genes with positive and negative fold change were analyzed separately (values are relative to the testosterone treatment). The most specific terms with significant effects (Fisher’s adjusted p < 0.05) and that contain ≥3 genes are reported.
Sample	Pathways enriched in…	GO Term	Observed	Expected	Fold enrichment	FDR	Genes
Male Hypothalamus	downregulated genes	central nervous system myelination (GO:0022010)	7	0.2	35.17	4.85e-06	NKX6-2, MYRF, SOX10, PLP1, ABCA2, FA2H, KCNJ10
Male Hypothalamus	downregulated genes	anatomical structure formation involved in morphogenesis (GO:0048646)	23	8.38	2.75	0.00712	NOS1, ITGB2, UGT8, ILK, FHOD3, HIPK2, MSX1, DLL1, SMAD3, ABCA2, FGFR2, BMP7, SOX8, ITGB5, APOD, HMOX1, FHOD3, CDH19, FOXB1, GAB1, THSD7A, MST1, ITGAV
Male Hypothalamus	downregulated genes	midbrain development (GO:0030901)	7	0.84	8.3	0.0132	CNP, MSX1, BARHL1, PLP1, FGFR2, MBP, FOXB1
Male Hypothalamus	downregulated genes	mesenchymal cell proliferation (GO:0010463)	4	0.16	24.83	0.0147	MSX1, FGFR2, BMP7, CDH19
Male Hypothalamus	downregulated genes	negative regulation of apoptotic process (GO:0043066)	22	8.55	2.57	0.0205	ILK, YBX3, RNF157, HIPK2, MSX1, BARHL1, DLL1, SMAD3, ERC1, SOX10, CD74, FGFR2, BMP7, SOX8, FIGNL1, HMOX1, CRYAB, FOXB1, HMGB2, MST1, PPT1, ITGAV
Male Hypothalamus	downregulated genes	positive regulation of Wnt signaling pathway (GO:0030177)	9	1.72	5.22	0.0256	GPRC5B, ILK, SMAD3, FGFR2, DEPDC1B, LYPD6, ATP6V1C2, LGR5, DAAM2
Male Hypothalamus	downregulated genes	regulation of osteoblast proliferation (GO:0033688)	4	0.21	19.18	0.0267	SMAD3, FGFR2, SOX8, ITGAV
Male Hypothalamus	downregulated genes	regulation of blood pressure (GO:0008217)	9	1.75	5.13	0.0268	NOS1, SLC2A5, STK39, OPRL1, DLL1, SMAD3, HMOX1, SCPEP1, CYBA
Male Hypothalamus	downregulated genes	lipid metabolic process (GO:0006629)	26	11.36	2.29	0.0271	PLCL1, SCD, UGT8, ENPP6, SLC16A1, PISD, MTTP, STARD3, CERS2, SLC44A5, CD74, PLP1, ABCA2, ELOVL1, APOD, NAPEPLD, LCAT, PLD4, ABHD12, FA2H, CYP39A1, SCPEP1, FAM126A, PCCB, GALC, PPT1
Male Hypothalamus	downregulated genes	regulation of leukocyte migration (GO:0002685)	9	1.91	4.72	0.0421	STK39, MOSPD2, SLC8B1, CD74, APOD, HMOX1, STK10, MST1, STK4
Male Hypothalamus	downregulated genes	adult locomotory behavior (GO:0008344)	6	0.78	7.72	0.0431	CNP, HIPK2, DAB1, ABHD12, KCNJ10, PPT1
Male Hypothalamus	upregulated genes	regulation of neurotransmitter receptor activity (GO:0099601)	8	0.89	8.97	0.00237	CRH, CACNG5, ARC, NPTX2, NPTXR, RASGRF1, GRIA4, NRXN1
Male Hypothalamus	upregulated genes	chemical synaptic transmission (GO:0007268)	17	4.68	3.63	0.00273	HTR2C, CRH, CHRM3, SNCA, DLGAP1, GRM2, NPTX2, PCLO, GABRA2, MYO5A, CACNB2, GABBR2, UNC13B, PPFIA2, SYT12, GRIA4, NRXN1
Male Hypothalamus	upregulated genes	negative regulation of neuron projection development (GO:0010977)	10	1.69	5.9	0.00378	EFNB2, EPHA7, YWHAH, LINGO1, RTN4R, RAPGEF2, NR2F1, CBFA2T2, ASAP1, RTN4RL1
Male Hypothalamus	upregulated genes	regulation of cation channel activity (GO:2001257)	11	2.1	5.25	0.00384	CRH, CACNG5, NOS1AP, KCNC2, ARC, RASGRF1, MYO5A, CACNB2, KCNS1, GRIA4, NRXN1
Male Hypothalamus	upregulated genes	somatostatin signaling pathway (GO:0038170)	3	0.06	53.84	0.0141	SSTR5, SSTR1, SSTR3
Male Hypothalamus	upregulated genes	negative regulation of cellular amine metabolic process (GO:0033239)	3	0.07	44.86	0.0187	SNCA, ATCAY, ATP2B4
Male Hypothalamus	upregulated genes	regulation of heart contraction (GO:0008016)	11	2.71	4.06	0.0216	CACNG5, ATP1A1, MEF2A, NOS1AP, CTGF, KCNJ3, HDAC4, NPR2, ATP2B4, BDNF, CACNB2
Male Hypothalamus	upregulated genes	neuronal signal transduction (GO:0023041)	3	0.08	38.45	0.0243	RTN4R, OLFM1, NRXN1
Male Hypothalamus	upregulated genes	regulation of peptidyl-cysteine S-nitrosylation (GO:2000169)	3	0.08	38.45	0.0246	NOS1AP, OXR1, ATP2B4
Male Hypothalamus	upregulated genes	synapse assembly (GO:0007416)	7	1.08	6.48	0.0246	GPM6A, EFNB2, PCLO, GABRA2, BDNF, DSCAM, NRXN1
Male Hypothalamus	upregulated genes	regulation of glutamate receptor signaling pathway (GO:1900449)	6	0.75	8.04	0.0248	CRH, CACNG5, ARC, RASGRF1, GRIA4, NRXN1
Male Hypothalamus	upregulated genes	positive regulation of signal transduction (GO:0009967)	36	18.85	1.91	0.0345	HTR2C, CRH, WNT9A, YWHAH, NOS1AP, ARC, CTGF, NDFIP2, MSTN, C1QTNF4, RTN4R, GUCY1A1, BIRC7, NUP62, DDRGK1, RAPGEF2, LRRK1, GRB10, RASGRF1, SPRED1, NPR2, BDNF, F2RL2, MAP3K4, UNC13B, HOMER2, IGF2, CASP10, DUSP6, DUSP5, GRIP1, FABP5, RSPO3, NRXN1, GLIPR2, GRIP1
Male Hypothalamus	upregulated genes	cGMP-mediated signaling (GO:0019934)	4	0.28	14.36	0.0377	HTR2C, KCNC2, PRKAR1B, NPR2
Male Hypothalamus	upregulated genes	gamma-aminobutyric acid signaling pathway (GO:0007214)	4	0.29	13.8	0.0417	PLCL2, GABRA2, GABBR2, PHF24
Male Hypothalamus	upregulated genes	cellular response to steroid hormone stimulus (GO:0071383)	9	2.08	4.32	0.0441	SSTR5, CRH, YWHAH, ATP1A1, MSTN, NR2F1, NR4A1, GRIP1, SSTR3
Male Hypothalamus	upregulated genes	regulation of nitric oxide mediated signal transduction (GO:0010749)	3	0.11	26.92	0.0443	NOS1AP, GUCY1A1, ATP2B4
Male Hypothalamus	upregulated genes	cerebellar granular layer morphogenesis (GO:0021683)	3	0.11	26.92	0.0447	KNDC1, NRXN1, SERPINE2
Male Hypothalamus	upregulated genes	inactivation of MAPK activity (GO:0000188)	4	0.3	13.29	0.0452	SPRED1, DUSP4, DUSP6, DUSP5
Male Hypothalamus	upregulated genes	behavior (GO:0007610)	17	6.48	2.63	0.0456	HTR2C, CRH, SNCA, ARC, PRKAR1B, ID2, NPTX2, OXR1, RASGRF1, BDNF, MYO5A, HOMER2, NPY2R, DSCAM, LRRN4, NRXN1, SERPINE2

## Sheet: Table S3
Table S3. Results of a gene ontology (GO) statistical enrichment test for differentially expressed genes in the male hypothalamus protein-protein interaction subnetwork. The most specific terms with significant effects (Fisher’s adjusted p < 0.05) and that contain ≥3 genes are reported.
GO Term	Obs	Exp	Fold enrichment	FDR	Genes
adenylate cyclase-inhibiting G protein-coupled receptor signaling pathway (GO:0007193)	5	0.06	87.19	1.4e-05	OPRL1, GRM2, LPAR1, NPY2R, ADCY2
neuropeptide signaling pathway (GO:0007218)	5	0.07	70.74	2.3e-05	SSTR5, OPRL1, SSTR1, NPY2R, SSTR3
somatostatin signaling pathway (GO:0038170)	3	0	>100	3.49e-05	SSTR5, SSTR1, SSTR3
negative regulation of cAMP-mediated signaling (GO:0043951)	3	0.02	>100	0.000603	OPRL1, LPAR1, NPY2R
positive regulation of cytosolic calcium ion concentration involved in phospholipase C-activating G protein-coupled signaling pathway (GO:0051482)	3	0.03	>100	0.00184	HTR2C, OPRL1, LPAR1
cellular response to glucocorticoid stimulus (GO:0071385)	3	0.04	78.93	0.00432	SSTR5, CRH, SSTR3
regulation of hormone levels (GO:0010817)	5	0.36	13.99	0.00884	HTR2C, SSTR5, CRH, MC4R, PCSK2
feeding behavior (GO:0007631)	3	0.06	52.93	0.0114	HTR2C, OPRL1, MC4R
behavior (GO:0007610)	5	0.39	12.91	0.0116	HTR2C, CRH, OPRL1, MC4R, NPY2R
cerebellum development (GO:0021549)	3	0.07	42.05	0.0176	SSTR1, LPAR1, SSTR3
response to estradiol (GO:0032355)	3	0.09	32.37	0.0307	OPRL1, SSTR1, SSTR3
regulation of nervous system process (GO:0031644)	3	0.09	32.14	0.0308	HTR2C, OPRL1, NPY2R
chemical synaptic transmission (GO:0007268)	4	0.28	14.28	0.037	HTR2C, CRH, GRM2, GABBR2
regulation of secretion (GO:0051046)	5	0.55	9.13	0.0372	HTR2C, SSTR5, CRH, OPRL1, NPY2R

## Sheet: Table S4
Table S4. Differentially methylated CG regions (mCG) with FDR< 0.01 and a minimum of 20% difference in methylation between testosterone and control treatment groups. Only differentially methylated regions found within or near (± 2 Kb) a gene are shown. Values are relative to birds from testosterone-injected eggs. Ensembl gene identifiers correspond to the Ensembl database (http://www.ensembl.org).
Sample	Ensembl ID	Gene Symbol	Description	Location	# mCG	% Methylation Difference
Male Hypothalamus	ENSTGUG00000005901	FNBP1L	formin binding protein 1 like	8:10258890-10259015	4	66.8895
Male Hypothalamus	ENSTGUG00000012607	ITPK1	inositol-tetrakisphosphate 1-kinase	5:45977898-45977909	3	66.5466
Male Hypothalamus	ENSTGUG00000010792	-	-	3:49442473-49442775	4	59.9908
Male Hypothalamus	ENSTGUG00000012746	EVL	Enah/Vasp-like	5:49714975-49715025	3	59.5252
Male Hypothalamus	ENSTGUG00000012020	REV3L	REV3 like, DNA directed polymerase zeta catalytic subunit	3:68385581-68385842	5	57.7654
Male Hypothalamus	ENSTGUG00000006236	KYAT3	kynurenine aminotransferase 3	8:11650513-11650523	3	57.2222
Male Hypothalamus	ENSTGUG00000007224	PTPRF	protein tyrosine phosphatase receptor type F	8:16752302-16752307	3	56.6009
Male Hypothalamus	ENSTGUG00000005078	CDC14A	cell division cycle 14A	8:7998960-7999089	3	56.3781
Male Hypothalamus	ENSTGUG00000007599	MAP3K15	mitogen-activated protein kinase kinase kinase 15	1:14984600-14984804	3	55.6155
Male Hypothalamus	ENSTGUG00000000131	CPLX1	complexin 1	Z:2340663-2340762	4	54.1837
Male Hypothalamus	ENSTGUG00000011627	PAN3	poly(A) specific ribonuclease subunit PAN3	1:49379102-49379135	4	53.8893
Male Hypothalamus	ENSTGUG00000003686	CMTM7	CKLF like MARVEL transmembrane domain containing 7	2:60742274-60742473	3	50.3512
Male Hypothalamus	ENSTGUG00000011838	HSF2	heat shock transcription factor 2	3:63593492-63593504	3	47.6263
Male Hypothalamus	ENSTGUG00000002203	-	-	3:888459-888493	3	46.2698
Male Hypothalamus	ENSTGUG00000005477	-	-	9:1622177-1622184	3	45.8549
Male Hypothalamus	ENSTGUG00000005578	MPHOSPH10	M-phase phosphoprotein 10	10:5441351-5441383	3	45.1122
Male Hypothalamus	ENSTGUG00000007450	CNKSR2	connector enhancer of kinase suppressor of Ras 2	1:14014734-14014747	3	43.72
Male Hypothalamus	ENSTGUG00000011679	AKAP7	A-kinase anchoring protein 7	3:59658442-59658598	3	42.7083
Male Hypothalamus	ENSTGUG00000006347	WDR59	WD repeat domain 59	11:5835642-5835757	3	42.5034
Male Hypothalamus	ENSTGUG00000003218	HHAT	hedgehog acyltransferase	3:13792251-13792502	3	42.2278
Male Hypothalamus	ENSTGUG00000011868	FAM184A	family with sequence similarity 184 member A	3:64937221-64937239	4	41.8598
Male Hypothalamus	ENSTGUG00000013402	LSAMP	limbic system associated membrane protein	1:94765172-94765313	3	41.4619
Male Hypothalamus	ENSTGUG00000005546	-	-	12:5720228-5720402	3	40.1468
Male Hypothalamus	ENSTGUG00000000692	LYSMD3	LysM domain containing 3	Z:12883836-12883905	3	38.4259
Male Hypothalamus	ENSTGUG00000010931	MAPKBP1	mitogen-activated protein kinase binding protein 1	5:24041218-24041429	3	38.1441
Male Hypothalamus	ENSTGUG00000002009	-	-	1A:2793873-2794080	3	37.9468
Male Hypothalamus	ENSTGUG00000005177	STX8	syntaxin 8	18:4458133-4458265	3	37.8164
Male Hypothalamus	ENSTGUG00000012820	RCOR1	REST corepressor 1	5:51061602-51061771	3	37.5757
Male Hypothalamus	ENSTGUG00000007689	RIN2	Ras and Rab interactor 2	3:29773729-29773847	3	37.5181
Male Hypothalamus	ENSTGUG00000017073	OLFML2B	olfactomedin like 2B	8_random:497114-497215	3	37.3697
Male Hypothalamus	ENSTGUG00000004635	VAV3	vav guanine nucleotide exchange factor 3	8:6082353-6082518	6	37.1229
Male Hypothalamus	ENSTGUG00000003595	NFKB1	nuclear factor kappa B subunit 1	4:21434424-21434611	3	37.1071
Male Hypothalamus	ENSTGUG00000003942	PAPSS1	3'-phosphoadenosine 5'-phosphosulfate synthase 1	4:23087660-23087670	3	36.5004
Male Hypothalamus	ENSTGUG00000003407	MTTP	microsomal triglyceride transfer protein	4:20511898-20512139	4	36.0196
Male Hypothalamus	ENSTGUG00000004323	DENND1B	DENN domain containing 1B	8:4658147-4658219	3	35.658
Male Hypothalamus	ENSTGUG00000003202	-	-	3:13640180-13640355	3	35.4878
Male Hypothalamus	ENSTGUG00000005161	TFAM	transcription factor A, mitochondrial	6:4550856-4550973	3	35.4856
Male Hypothalamus	ENSTGUG00000011787	-	-	3:62033364-62033640	4	35.1477
Male Hypothalamus	ENSTGUG00000007360	ANAPC1	anaphase promoting complex subunit 1	3:28945206-28945222	3	34.5904
Male Hypothalamus	ENSTGUG00000002672	MAGI2	membrane associated guanylate kinase, WW and PDZ domain containing 2	1A:11347440-11347476	3	34.1753
Male Hypothalamus	ENSTGUG00000002959	CREB5	cAMP responsive element binding protein 5	2:53497561-53497631	4	33.537
Male Hypothalamus	ENSTGUG00000006754	HELT	helt bHLH transcription factor	4:38761507-38761512	3	33.4764
Male Hypothalamus	ENSTGUG00000011441	TMTC1	transmembrane O-mannosyltransferase targeting cadherins 1	1A:56413336-56413593	3	33.4037
Male Hypothalamus	ENSTGUG00000010436	ACTN2	actinin alpha 2	3:45307934-45307941	4	32.8816
Male Hypothalamus	ENSTGUG00000006680	CBFB	core-binding factor subunit beta	11:6405651-6405754	3	32.8402
Male Hypothalamus	ENSTGUG00000007460	EXOC1	exocyst complex component 1	4:43276311-43276512	3	32.6183
Male Hypothalamus	ENSTGUG00000010045	WFS1	wolframin ER transmembrane glycoprotein	4:59145185-59145320	3	32.5299
Male Hypothalamus	ENSTGUG00000002681	ELOVL7	ELOVL fatty acid elongase 7	Z:49308945-49308965	4	32.1386
Male Hypothalamus	ENSTGUG00000005495	DPYD	dihydropyrimidine dehydrogenase	8:9034301-9034396	3	31.8182
Male Hypothalamus	ENSTGUG00000006121	-	-	8:10811990-10812101	3	31.7739
Male Hypothalamus	ENSTGUG00000001497	DGKQ	diacylglycerol kinase theta	Z:31870535-31870628	3	31.7073
Male Hypothalamus	ENSTGUG00000001505	ACO1	aconitase 1	Z:31870535-31870628	3	31.7073
Male Hypothalamus	ENSTGUG00000005151	DSCAM	DS cell adhesion molecule	1:2684313-2684402	3	31.5144
Male Hypothalamus	ENSTGUG00000005480	SNX7	sorting nexin 7	8:8631272-8631435	4	31.4286
Male Hypothalamus	ENSTGUG00000011883	ARHGAP15	Rho GTPase activating protein 15	7:35530713-35530926	4	31.3401
Male Hypothalamus	ENSTGUG00000004472	CMIP	c-Maf inducing protein	11:2363963-2364035	3	31.2735
Male Hypothalamus	ENSTGUG00000011590	LNX2	ligand of numb-protein X 2	1:49037655-49037741	3	31.1483
Male Hypothalamus	ENSTGUG00000006033	NSA2	NSA2 ribosome biogenesis factor	Z:67126945-67126975	4	30.9524
Male Hypothalamus	ENSTGUG00000013598	PLCXD2	phosphatidylinositol specific phospholipase C X domain containing 2	1:114441692-114441721	3	30.8424
Male Hypothalamus	ENSTGUG00000012419	GABRR1	gamma-aminobutyric acid type A receptor rho1 subunit	3:78103702-78103746	3	30.3437
Male Hypothalamus	ENSTGUG00000013242	EPHA1	EPH receptor A1	1:89608150-89608326	3	30.0635
Male Hypothalamus	ENSTGUG00000003202	-	-	3:13646711-13646851	3	29.9623
Male Hypothalamus	ENSTGUG00000005336	AGL	amylo-alpha-1, 6-glucosidase, 4-alpha-glucanotransferase	8:8301140-8301170	3	29.9257
Male Hypothalamus	ENSTGUG00000010778	-	-	2:112549193-112549202	3	29.8864
Male Hypothalamus	ENSTGUG00000004635	VAV3	vav guanine nucleotide exchange factor 3	8:6156812-6156984	3	29.7619
Male Hypothalamus	ENSTGUG00000013534	CADM2	cell adhesion molecule 2	1:104207181-104207219	3	29.6296
Male Hypothalamus	ENSTGUG00000011108	ZNF106	zinc finger protein 106	5:24685992-24686021	3	29.466
Male Hypothalamus	ENSTGUG00000001151	-	-	Z:23672948-23673028	4	29.4593
Male Hypothalamus	ENSTGUG00000005331	MARF1	meiosis regulator and mRNA stability factor 1	14:7688779-7688965	3	29.4012
Male Hypothalamus	ENSTGUG00000010100	KIAA0232	KIAA0232 ortholog	4:59510028-59510074	4	29.3961
Male Hypothalamus	ENSTGUG00000017172	TMEM121	transmembrane protein 121	8_random:659867-659888	3	29.0123
Male Hypothalamus	ENSTGUG00000009638	-	-	10:19926671-19926678	4	28.9713
Male Hypothalamus	ENSTGUG00000005732	ABCA4	ATP binding cassette subfamily A member 4	8:10096502-10096685	5	28.8257
Male Hypothalamus	ENSTGUG00000011002	-	-	5:24341436-24341478	3	28.2608
Male Hypothalamus	ENSTGUG00000015356	-	-	4_random:3867456-3867617	3	28.1746
Male Hypothalamus	ENSTGUG00000017397	RALGPS2	Ral GEF with PH domain and SH3 binding motif 2	8_random:3908031-3908136	3	28.1703
Male Hypothalamus	ENSTGUG00000000684	MRPL22	mitochondrial ribosomal protein L22	13:5410312-5410417	3	27.7821
Male Hypothalamus	ENSTGUG00000000681	FAXDC2	fatty acid hydroxylase domain containing 2	13:5410312-5410417	3	27.7821
Male Hypothalamus	ENSTGUG00000000688	GEMIN5	gem nuclear organelle associated protein 5	13:5410312-5410417	3	27.7821
Male Hypothalamus	ENSTGUG00000007877	TMC3	transmembrane channel like 3	10:11982771-11982968	3	27.403
Male Hypothalamus	ENSTGUG00000010510	CYFIP1	cytoplasmic FMR1 interacting protein 1	1:33367533-33367593	3	27.3847
Male Hypothalamus	ENSTGUG00000003202	-	-	3:13566245-13566438	4	27.2893
Male Hypothalamus	ENSTGUG00000004341	-	-	20:3901106-3901187	3	26.8258
Male Hypothalamus	ENSTGUG00000000571	HBE1	hemoglobin, epsilon 1	1B:878647-878890	3	26.6121
Male Hypothalamus	ENSTGUG00000008126	MOSPD2	motile sperm domain containing 2	1:17259869-17259934	3	26.593
Male Hypothalamus	ENSTGUG00000010471	ADD1	adducin 1	4:62160936-62160974	3	26.5065
Male Hypothalamus	ENSTGUG00000011888	-	-	3:65470133-65470350	3	26.2693
Male Hypothalamus	ENSTGUG00000008295	GABRB1	gamma-aminobutyric acid type A receptor beta1 subunit	4:45498503-45498541	3	26.1111
Male Hypothalamus	ENSTGUG00000012785	PPP2R5C	protein phosphatase 2 regulatory subunit B'gamma	5:50729818-50729881	3	26.0417
Male Hypothalamus	ENSTGUG00000005550	DOCK8	dedicator of cytokinesis 8	Z:65635752-65635864	3	25.9868
Male Hypothalamus	ENSTGUG00000011310	-	-	6:31730906-31730935	3	25.9171
Male Hypothalamus	ENSTGUG00000002859	-	-	4A:6890095-6890110	4	25.6666
Male Hypothalamus	ENSTGUG00000007159	CDC20	cell division cycle 20	8:16377652-16377715	3	25.62
Male Hypothalamus	ENSTGUG00000003841	CLUAP1	clusterin associated protein 1	14:2142210-2142217	4	25.605
Male Hypothalamus	ENSTGUG00000004538	-	-	8:5891177-5891286	3	25.3968
Male Hypothalamus	ENSTGUG00000012030	VPS13B	vacuolar protein sorting 13 homolog B	2:134834147-134834276	3	25.2146
Male Hypothalamus	ENSTGUG00000012042	-	-	2:134834147-134834276	3	25.2146
Male Hypothalamus	ENSTGUG00000016835	-	-	Un:115911526-115911773	3	25.1403
Male Hypothalamus	ENSTGUG00000002009	-	-	1A:2666441-2666547	3	25.0967
Male Hypothalamus	ENSTGUG00000001589	DYNC1I1	dynein cytoplasmic 1 intermediate chain 1	2:26448771-26448988	3	24.9594
Male Hypothalamus	ENSTGUG00000008166	GPM6B	glycoprotein M6B	1:17840544-17840614	3	24.8457
Male Hypothalamus	ENSTGUG00000013348	CASR	calcium sensing receptor	1:90477146-90477353	3	24.816
Male Hypothalamus	ENSTGUG00000011480	AMN1	antagonist of mitotic exit network 1 homolog	1A:56868803-56868820	3	24.6947
Male Hypothalamus	ENSTGUG00000013537	-	-	1:107120661-107120728	3	24.3725
Male Hypothalamus	ENSTGUG00000000434	SEMA4D	semaphorin 4D	Z:7225210-7225318	3	24.3605
Male Hypothalamus	ENSTGUG00000002953	JAZF1	JAZF zinc finger 1	2:53101024-53101026	3	24.3096
Male Hypothalamus	ENSTGUG00000009060	P4HTM	prolyl 4-hydroxylase, transmembrane	12:12268723-12268950	3	24.2764
Male Hypothalamus	ENSTGUG00000017546	COMMD10	COMM domain containing 10	Z_random:2463354-2463419	3	24.2146
Male Hypothalamus	ENSTGUG00000004527	TMPPE	transmembrane protein with metallophosphoesterase domain	2:63358536-63358582	3	23.3371
Male Hypothalamus	ENSTGUG00000011883	ARHGAP15	Rho GTPase activating protein 15	7:35817811-35818262	4	23.2169
Male Hypothalamus	ENSTGUG00000011975	PARVG	parvin gamma	1A:63957897-63957942	3	23.1576
Male Hypothalamus	ENSTGUG00000011321	IFT88	intraflagellar transport 88	1:46356767-46356839	3	23.0159
Male Hypothalamus	ENSTGUG00000003985	-	-	8:3202613-3202721	3	22.9816
Male Hypothalamus	ENSTGUG00000007025	PIGK	phosphatidylinositol glycan anchor biosynthesis class K	8:15880999-15881141	3	22.9674
Male Hypothalamus	ENSTGUG00000002200	ABCG2	ATP binding cassette subfamily G member 2 (Junior blood group)	4:8127932-8128017	3	22.9348
Male Hypothalamus	ENSTGUG00000003260	PAPPA	pappalysin 1	17:3311786-3312005	3	22.8826
Male Hypothalamus	ENSTGUG00000013207	-	-	3:107479122-107479337	5	22.8229
Male Hypothalamus	ENSTGUG00000004131	STAMBP	STAM-binding protein	22:723080-723301	3	22.7375
Male Hypothalamus	ENSTGUG00000005722	-	-	4A:17379209-17379442	3	22.6789
Male Hypothalamus	ENSTGUG00000004374	NEK7	NIMA related kinase 7	8:4904685-4904949	4	22.5865
Male Hypothalamus	ENSTGUG00000006182	PAK5	p21 (RAC1) activated kinase 5	3:24873026-24873233	5	22.5789
Male Hypothalamus	ENSTGUG00000003766	-	-	7:3180959-3181125	3	22.428
Male Hypothalamus	ENSTGUG00000005538	-	-	12:5696454-5696568	3	22.3651
Male Hypothalamus	ENSTGUG00000006778	LOC100227069	vitellogenin-1-like	8:15281649-15281737	3	22.2222
Male Hypothalamus	ENSTGUG00000010862	FGF14	fibroblast growth factor 14	1:38410019-38410244	3	22.1994
Male Hypothalamus	ENSTGUG00000011368	ARFGEF1	ADP ribosylation factor guanine nucleotide exchange factor 1	2:121690390-121690429	4	21.844
Male Hypothalamus	ENSTGUG00000002870	NLN	neurolysin	Z:50986966-50986986	3	21.7961
Male Hypothalamus	ENSTGUG00000002614	TTC7A	tetratricopeptide repeat domain 7A	3:8061163-8061384	3	21.6717
Male Hypothalamus	ENSTGUG00000005245	RTKN2	rhotekin 2	6:5084860-5084896	3	21.5027
Male Hypothalamus	ENSTGUG00000003218	HHAT	hedgehog acyltransferase	3:13786688-13786802	4	21.4018
Male Hypothalamus	ENSTGUG00000003871	RPL14	ribosomal protein L14	2:61615847-61615948	4	21.2782
Male Hypothalamus	ENSTGUG00000006001	KDM2B	lysine demethylase 2B	15:3068141-3068159	3	21.2006
Male Hypothalamus	ENSTGUG00000003202	-	-	3:13682521-13682665	3	21.1833
Male Hypothalamus	ENSTGUG00000017196	MTA1	metastasis associated 1	8_random:927499-927616	3	21.1231
Male Hypothalamus	ENSTGUG00000001861	PRSS12	serine protease 12	4:4316763-4316995	3	21.0919
Male Hypothalamus	ENSTGUG00000011476	-	-	3:57784219-57784571	5	20.9259
Male Hypothalamus	ENSTGUG00000004216	CEP112	centrosomal protein 112	18:2612941-2612950	3	20.9194
Male Hypothalamus	ENSTGUG00000011465	MTMR6	myotubularin related protein 6	1:48061337-48061463	3	20.8154
Male Hypothalamus	ENSTGUG00000004374	NEK7	NIMA related kinase 7	8:4902363-4902696	5	20.8001
Male Hypothalamus	ENSTGUG00000005495	DPYD	dihydropyrimidine dehydrogenase	8:9024096-9024142	3	20.7687
Male Hypothalamus	ENSTGUG00000005822	-	-	20:7589179-7589361	3	20.6522
Male Hypothalamus	ENSTGUG00000017385	-	-	8_random:3659490-3659717	3	20.3527
Male Hypothalamus	ENSTGUG00000009173	TIMM21	translocase of inner mitochondrial membrane 21	2:97375546-97375656	3	20.337
Male Hypothalamus	ENSTGUG00000002959	CREB5	cAMP responsive element binding protein 5	2:53372750-53373020	3	20.3347
Male Hypothalamus	ENSTGUG00000010873	LARGE1	LARGE xylosyl- and glucuronyltransferase 1	1A:52776579-52776749	5	20.242
Male Hypothalamus	ENSTGUG00000004300	CRB1	crumbs cell polarity complex component 1	8:4502030-4502262	3	20.0375
Male Hypothalamus	ENSTGUG00000007607	-	-	15:4971031-4971225	4	-20.0317
Male Hypothalamus	ENSTGUG00000008158	-	-	2:90690365-90690472	3	-20.0698
Male Hypothalamus	ENSTGUG00000012366	EPSTI1	epithelial stromal interaction 1	1:58780585-58780623	3	-20.0879
Male Hypothalamus	ENSTGUG00000011441	TMTC1	transmembrane O-mannosyltransferase targeting cadherins 1	1A:56506751-56506927	3	-20.114
Male Hypothalamus	ENSTGUG00000013513	LOC100222365	uncharacterized LOC100222365	1:102751740-102751777	3	-20.484
Male Hypothalamus	ENSTGUG00000007050	ST6GALNAC5	ST6 N-acetylgalactosaminide alpha-2,6-sialyltransferase 5	8:15978793-15978829	3	-20.4844
Male Hypothalamus	ENSTGUG00000010267	TRAK2	trafficking kinesin protein 2	7:22078119-22078290	3	-20.5373
Male Hypothalamus	ENSTGUG00000005344	-	-	6:5893932-5894009	3	-20.5501
Male Hypothalamus	ENSTGUG00000008789	OTOG	otogelin	5:11734577-11734922	4	-20.7226
Male Hypothalamus	ENSTGUG00000006413	-	-	Z:68449358-68449368	4	-20.7672
Male Hypothalamus	ENSTGUG00000003284	SENP1	SUMO specific peptidase 1	LGE22:190712-190736	3	-20.8365
Male Hypothalamus	ENSTGUG00000003617	HMCN1	hemicentin 1	8:2265062-2265222	4	-21.1666
Male Hypothalamus	ENSTGUG00000011883	ARHGAP15	Rho GTPase activating protein 15	7:35520110-35520264	3	-21.3462
Male Hypothalamus	ENSTGUG00000004374	NEK7	NIMA related kinase 7	8:4895878-4896072	3	-21.488
Male Hypothalamus	ENSTGUG00000013590	LTN1	listerin E3 ubiquitin protein ligase 1	1:114052195-114052278	4	-21.6896
Male Hypothalamus	ENSTGUG00000011700	HMGB1	high mobility group box 1	1:50219450-50219748	4	-21.7003
Male Hypothalamus	ENSTGUG00000008789	OTOG	otogelin	5:11755310-11755594	3	-21.7139
Male Hypothalamus	ENSTGUG00000008830	SERGEF	secretion regulating guanine nucleotide exchange factor	5:12134104-12134272	4	-21.759
Male Hypothalamus	ENSTGUG00000004861	TMEM132C	transmembrane protein 132C	15:1150453-1150534	3	-21.7591
Male Hypothalamus	ENSTGUG00000007224	PTPRF	protein tyrosine phosphatase receptor type F	8:16745918-16745936	3	-21.8921
Male Hypothalamus	ENSTGUG00000006857	-	-	2:76223252-76223486	3	-21.9054
Male Hypothalamus	ENSTGUG00000003132	-	-	2:54383615-54383860	4	-22.0096
Male Hypothalamus	ENSTGUG00000009630	LOC100228408	monocarboxylate transporter 2-like	12:15761734-15761844	3	-22.0131
Male Hypothalamus	ENSTGUG00000012743	-	-	2:155790714-155790743	3	-22.0145
Male Hypothalamus	ENSTGUG00000008014	PRELID3B	PRELI domain containing 3B	20:12062657-12062819	3	-22.0251
Male Hypothalamus	ENSTGUG00000006178	ALDH1A2	aldehyde dehydrogenase 1 family member A2	10:6790231-6790614	3	-22.1024
Male Hypothalamus	ENSTGUG00000008813	LOC100224825	ferritin light chain-like	5:11881313-11881449	3	-22.2238
Male Hypothalamus	ENSTGUG00000011175	TDG	thymine DNA glycosylase	1A:54656587-54656635	4	-22.3102
Male Hypothalamus	ENSTGUG00000003596	CPNE8	copine 8	1A:14797251-14797411	3	-22.4083
Male Hypothalamus	ENSTGUG00000007455	USP22	ubiquitin specific peptidase 22	14:10826919-10827165	4	-22.4429
Male Hypothalamus	ENSTGUG00000008748	USH1C	USH1 protein network component harmonin	5:11657219-11657678	4	-22.4804
Male Hypothalamus	ENSTGUG00000008557	PLEKHA7	pleckstrin homology domain containing A7	5:11262247-11262471	3	-22.53
Male Hypothalamus	ENSTGUG00000008422	RRAS2	RAS related 2	5:9992634-9992843	3	-22.6578
Male Hypothalamus	ENSTGUG00000004038	-	-	8:3278490-3278506	3	-22.7891
Male Hypothalamus	ENSTGUG00000009380	UBE2E3	ubiquitin conjugating enzyme E2 E3	7:18848414-18848454	4	-22.8688
Male Hypothalamus	ENSTGUG00000006352	ZNF462	zinc finger protein 462	Z:68188649-68188837	3	-22.9502
Male Hypothalamus	ENSTGUG00000007213	EPS8L2	EPS8 like 2	5:7547187-7547197	3	-22.9588
Male Hypothalamus	ENSTGUG00000007921	DCUN1D4	defective in cullin neddylation 1 domain containing 4	4:44682522-44682546	4	-23.0429
Male Hypothalamus	ENSTGUG00000000630	ISCA1	iron-sulfur cluster assembly 1	Z:10711230-10711315	4	-23.0922
Male Hypothalamus	ENSTGUG00000007013	TAB3	TGF-beta activated kinase 1 (MAP3K7) binding protein 3	1:10296813-10297052	3	-23.1345
Male Hypothalamus	ENSTGUG00000011104	MBNL2	muscleblind like splicing regulator 2	1:40608311-40608394	3	-23.1838
Male Hypothalamus	ENSTGUG00000000526	-	-	1B:594286-594496	3	-23.2071
Male Hypothalamus	ENSTGUG00000000536	IFNAR1	interferon alpha/beta receptor 1	1B:594286-594496	3	-23.2071
Male Hypothalamus	ENSTGUG00000008636	IGF1R	insulin like growth factor 1 receptor	10:17200272-17200330	3	-23.216
Male Hypothalamus	ENSTGUG00000012891	ASPG	asparaginase	5:52183155-52183301	3	-23.303
Male Hypothalamus	ENSTGUG00000013222	CLCN1	chloride voltage-gated channel 1	1:89504536-89504621	3	-23.4402
Male Hypothalamus	ENSTGUG00000001234	-	-	26:1993463-1993491	4	-23.4521
Male Hypothalamus	ENSTGUG00000012973	EIPR1	EARP complex and GARP complex interacting protein 1	3:96159207-96159427	6	-23.4876
Male Hypothalamus	ENSTGUG00000011809	RNF217	ring finger protein 217	3:62395343-62395458	4	-23.5732
Male Hypothalamus	ENSTGUG00000013250	SUPT3H	SPT3 homolog, SAGA and STAGA complex component	3:109139632-109139743	3	-23.5769
Male Hypothalamus	ENSTGUG00000011418	PNLDC1	PARN like, ribonuclease domain containing 1	3:57604722-57604866	4	-23.5936
Male Hypothalamus	ENSTGUG00000003093	-	-	4:17105684-17105946	3	-23.5999
Male Hypothalamus	ENSTGUG00000010847	CD8B	CD8b molecule	4:65934533-65934539	3	-23.6195
Male Hypothalamus	ENSTGUG00000007085	IL1RAPL1	interleukin 1 receptor accessory protein like 1	1:10994051-10994298	3	-23.694
Male Hypothalamus	ENSTGUG00000002599	-	-	17:1225220-1225397	4	-23.8197
Male Hypothalamus	ENSTGUG00000005385	ANO1	anoctamin 1	5:5513555-5513610	3	-23.9205
Male Hypothalamus	ENSTGUG00000002871	USH2A	usherin	3:11418625-11418740	3	-23.9367
Male Hypothalamus	ENSTGUG00000003202	-	-	3:13677749-13677763	3	-24.1093
Male Hypothalamus	ENSTGUG00000002182	GPCPD1	glycerophosphocholine phosphodiesterase 1	3:755306-755318	3	-24.2268
Male Hypothalamus	ENSTGUG00000004390	-	-	25:1109656-1109703	3	-24.3429
Male Hypothalamus	ENSTGUG00000004493	VPS45	vacuolar protein sorting 45 homolog	25:1109656-1109703	3	-24.3429
Male Hypothalamus	ENSTGUG00000012920	ME3	malic enzyme 3	1:83104446-83104643	3	-24.3911
Male Hypothalamus	ENSTGUG00000008293	SLC25A12	solute carrier family 25 member 12	7:15153152-15153325	3	-24.4349
Male Hypothalamus	ENSTGUG00000001812	VOPP1	VOPP1 WW domain binding protein	2:32366993-32367129	3	-24.4376
Male Hypothalamus	ENSTGUG00000005809	THSD4	thrombospondin type 1 domain containing 4	10:6153423-6153586	3	-24.5431
Male Hypothalamus	ENSTGUG00000009724	-	-	2:103399065-103399277	4	-24.546
Male Hypothalamus	ENSTGUG00000008766	-	-	1:24364466-24364619	3	-24.5887
Male Hypothalamus	ENSTGUG00000008789	OTOG	otogelin	5:11747076-11747261	4	-24.6224
Male Hypothalamus	ENSTGUG00000007927	TOE1	target of EGR1, exonuclease	8:18042219-18042244	3	-24.6509
Male Hypothalamus	ENSTGUG00000012985	SLC38A6	solute carrier family 38 member 6	5:56350039-56350171	3	-24.6561
Male Hypothalamus	ENSTGUG00000012988	TRMT5	tRNA methyltransferase 5	5:56350039-56350171	3	-24.6561
Male Hypothalamus	ENSTGUG00000012053	CDK19	cyclin dependent kinase 19	3:68608001-68608125	3	-24.6608
Male Hypothalamus	ENSTGUG00000002152	DUSP22	dual specificity phosphatase 22	2:43009003-43009253	3	-24.7649
Male Hypothalamus	ENSTGUG00000007213	EPS8L2	EPS8 like 2	5:7534569-7534614	3	-24.7917
Male Hypothalamus	ENSTGUG00000007443	ST3GAL3	ST3 beta-galactoside alpha-2,3-sialyltransferase 3	8:17076005-17076156	3	-24.8644
Male Hypothalamus	ENSTGUG00000010870	RPAP1	RNA polymerase II associated protein 1	5:23776349-23776511	3	-25.0993
Male Hypothalamus	ENSTGUG00000012516	FAM49B	family with sequence similarity 49 member B	2:147269506-147269537	3	-25.163
Male Hypothalamus	ENSTGUG00000002468	WDFY3	WD repeat and FYVE domain containing 3	4:10140127-10140349	3	-25.2069
Male Hypothalamus	ENSTGUG00000001581	RSBN1	round spermatid basic protein 1	26:3898936-3898954	4	-25.3108
Male Hypothalamus	ENSTGUG00000008479	PDE3B	phosphodiesterase 3B	5:10175276-10175414	3	-25.3944
Male Hypothalamus	ENSTGUG00000005303	-	-	20:6733856-6734068	3	-25.4153
Male Hypothalamus	ENSTGUG00000001705	-	-	4:2254578-2254713	3	-25.5077
Male Hypothalamus	ENSTGUG00000001737	-	-	4:2254578-2254713	3	-25.5077
Male Hypothalamus	ENSTGUG00000010068	PDHX	pyruvate dehydrogenase complex component X	5:16915678-16915854	3	-25.6408
Male Hypothalamus	ENSTGUG00000010552	TUBGCP5	tubulin gamma complex associated protein 5	1:33432087-33432107	3	-25.6568
Male Hypothalamus	ENSTGUG00000008825	-	-	1A:46086718-46086756	3	-25.6672
Male Hypothalamus	ENSTGUG00000005768	BBOX1	gamma-butyrobetaine hydroxylase 1	Z:66220131-66220226	3	-25.8655
Male Hypothalamus	ENSTGUG00000005729	TNPO1	transportin 1	Z:66220131-66220226	3	-25.8655
Male Hypothalamus	ENSTGUG00000003583	-	-	7:2572928-2573100	3	-25.9637
Male Hypothalamus	ENSTGUG00000008673	-	-	1A:45353500-45353622	3	-26.008
Male Hypothalamus	ENSTGUG00000012357	ENOX1	ecto-NOX disulfide-thiol exchanger 1	1:58324935-58325104	3	-26.1677
Male Hypothalamus	ENSTGUG00000003141	-	-	4A:8420429-8420784	3	-26.4017
Male Hypothalamus	ENSTGUG00000007185	DEAF1	DEAF1 transcription factor	5:7485557-7485814	3	-26.4675
Male Hypothalamus	ENSTGUG00000009233	ANKRD40CL	ANKRD40 C-terminal like	18:9501907-9501931	3	-26.699
Male Hypothalamus	ENSTGUG00000006413	-	-	Z:68543571-68543659	3	-26.7652
Male Hypothalamus	ENSTGUG00000013039	GDPD4	glycerophosphodiester phosphodiesterase domain containing 4	1:87264605-87264836	4	-26.7975
Male Hypothalamus	ENSTGUG00000003901	EIF4H	eukaryotic translation initiation factor 4H	19:3717618-3717689	3	-26.8199
Male Hypothalamus	ENSTGUG00000011803	STARD3	StAR related lipid transfer domain containing 3	1:51191801-51192238	3	-26.8214
Male Hypothalamus	ENSTGUG00000012422	MTRF1	mitochondrial translation release factor 1	1:59578836-59578971	4	-26.8474
Male Hypothalamus	ENSTGUG00000012366	EPSTI1	epithelial stromal interaction 1	1:58769862-58770298	6	-26.9761
Male Hypothalamus	ENSTGUG00000011966	PTDSS1	phosphatidylserine synthase 1	2:133423406-133423531	3	-27
Male Hypothalamus	ENSTGUG00000012389	MDN1	midasin AAA ATPase 1	3:77872856-77872977	3	-27.0088
Male Hypothalamus	ENSTGUG00000004942	LOC100227225	coiled-coil domain-containing protein 73	5:3417484-3417497	3	-27.0093
Male Hypothalamus	ENSTGUG00000007615	ERI3	ERI1 exoribonuclease family member 3	8:17356631-17357059	5	-27.0757
Male Hypothalamus	ENSTGUG00000011803	STARD3	StAR related lipid transfer domain containing 3	1:51189047-51189092	3	-27.1177
Male Hypothalamus	ENSTGUG00000003815	C1orf21	chromosome 8 C1orf21 homolog	8:2746603-2746804	3	-27.1607
Male Hypothalamus	ENSTGUG00000012545	KCNQ3	potassium voltage-gated channel subfamily Q member 3	2:148271054-148271290	3	-27.2779
Male Hypothalamus	ENSTGUG00000009934	LRP5	LDL receptor related protein 5	5:16488833-16489062	3	-27.296
Male Hypothalamus	ENSTGUG00000008222	RAB9A	RAB9A, member RAS oncogene family	1:17888250-17888491	3	-27.3872
Male Hypothalamus	ENSTGUG00000012196	-	-	1A:65786727-65786763	3	-27.8112
Male Hypothalamus	ENSTGUG00000017505	WDR7	WD repeat domain 7	Z_random:55779-55824	3	-28.0634
Male Hypothalamus	ENSTGUG00000009377	TP63	tumor protein p63	9:15970680-15970692	4	-28.0841
Male Hypothalamus	ENSTGUG00000009990	URB2	URB2 ribosome biogenesis homolog	3:42673363-42673588	3	-28.0909
Male Hypothalamus	ENSTGUG00000002403	PCSK2	proprotein convertase subtilisin/kexin type 2	3:3770056-3770076	3	-28.0964
Male Hypothalamus	ENSTGUG00000012991	TENM4	teneurin transmembrane protein 4	1:86618650-86618873	3	-28.1795
Male Hypothalamus	ENSTGUG00000008522	SOX6	SRY-box transcription factor 6	5:10828241-10828309	3	-28.2903
Male Hypothalamus	ENSTGUG00000006857	-	-	2:76256466-76256538	3	-28.291
Male Hypothalamus	ENSTGUG00000006350	CDKAL1	CDK5 regulatory subunit associated protein 1 like 1	2:72487296-72487544	3	-28.3215
Male Hypothalamus	ENSTGUG00000012992	RSAD2	radical S-adenosyl methionine domain containing 2	3:97593606-97593620	3	-28.4229
Male Hypothalamus	ENSTGUG00000009099	CARS	cysteinyl-tRNA synthetase 1	5:12857439-12857633	3	-28.5019
Male Hypothalamus	ENSTGUG00000000783	-	-	2:11070570-11070740	3	-28.5958
Male Hypothalamus	ENSTGUG00000007213	EPS8L2	EPS8 like 2	5:7549006-7549116	3	-28.6471
Male Hypothalamus	ENSTGUG00000011632	BRAF	B-Raf proto-oncogene, serine/threonine kinase	1A:59252872-59253116	3	-28.6493
Male Hypothalamus	ENSTGUG00000013221	CASP2	caspase 2	1:89443505-89443594	3	-28.6676
Male Hypothalamus	ENSTGUG00000018526	-	-	1:87985155-87985480	3	-28.6814
Male Hypothalamus	ENSTGUG00000003097	GRID2	glutamate ionotropic receptor delta type subunit 2	4:18186295-18186502	4	-28.73
Male Hypothalamus	ENSTGUG00000007360	ANAPC1	anaphase promoting complex subunit 1	3:28955801-28955819	3	-28.8804
Male Hypothalamus	ENSTGUG00000005078	CDC14A	cell division cycle 14A	8:8010451-8010475	3	-28.9646
Male Hypothalamus	ENSTGUG00000008575	PIK3C2A	phosphatidylinositol-4-phosphate 3-kinase catalytic subunit type 2 alpha	5:11452162-11452394	4	-29.0423
Male Hypothalamus	ENSTGUG00000000596	MIER2	MIER family member 2	28:2812763-2812892	3	-29.1897
Male Hypothalamus	ENSTGUG00000010690	FGFRL1	fibroblast growth factor receptor like 1	4:65290802-65290959	3	-29.2422
Male Hypothalamus	ENSTGUG00000010690	FGFRL1	fibroblast growth factor receptor like 1	4:65205154-65205360	3	-29.3403
Male Hypothalamus	ENSTGUG00000017490	NEDD4L	NEDD4 like E3 ubiquitin protein ligase	Z_random:246278-246301	3	-29.4309
Male Hypothalamus	ENSTGUG00000009352	-	-	12:13976630-13976843	3	-29.4335
Male Hypothalamus	ENSTGUG00000009056	TBC1D1	TBC1 domain family member 1	4:48625000-48625079	3	-29.5406
Male Hypothalamus	ENSTGUG00000010244	CNNM2	cyclin and CBS domain divalent metal cation transport mediator 2	6:22955628-22955759	3	-29.6487
Male Hypothalamus	ENSTGUG00000012069	-	-	1:55025028-55025110	3	-29.6552
Male Hypothalamus	ENSTGUG00000011920	SUPT20H	SPT20 homolog, SAGA complex component	1:53066999-53067173	3	-29.6618
Male Hypothalamus	ENSTGUG00000004267	EBF2	EBF transcription factor 2	22:1531227-1531286	4	-29.6802
Male Hypothalamus	ENSTGUG00000003572	RBMS3	RNA binding motif single stranded interacting protein 3	2:59673992-59674069	3	-29.7026
Male Hypothalamus	ENSTGUG00000003692	MEX3A	mex-3 RNA binding family member A	25:355821-355850	3	-29.7963
Male Hypothalamus	ENSTGUG00000003748	-	-	25:355821-355850	3	-29.7963
Male Hypothalamus	ENSTGUG00000004902	KLHDC3	kelch domain containing 3	3:19970493-19970612	3	-29.8654
Male Hypothalamus	ENSTGUG00000001299	NAV1	neuron navigator 1	26:2271766-2271784	3	-30.0032
Male Hypothalamus	ENSTGUG00000009804	TMEM182	transmembrane protein 182	1:29591396-29591652	3	-30.1284
Male Hypothalamus	ENSTGUG00000017196	MTA1	metastasis associated 1	8_random:901825-902026	3	-30.1876
Male Hypothalamus	ENSTGUG00000002953	JAZF1	JAZF zinc finger 1	2:53031724-53031885	3	-30.2972
Male Hypothalamus	ENSTGUG00000010185	SERBP1	plasminogen activator inhibitor 1 RNA-binding protein	8:26815980-26816112	3	-30.3058
Male Hypothalamus	ENSTGUG00000011328	LRP11	LDL receptor related protein 11	3:57178775-57179017	3	-30.3763
Male Hypothalamus	ENSTGUG00000011796	-	-	2:130617783-130617810	3	-30.3909
Male Hypothalamus	ENSTGUG00000007861	-	-	4:44363638-44363647	3	-30.6667
Male Hypothalamus	ENSTGUG00000002010	-	-	4:5483551-5483682	3	-30.8065
Male Hypothalamus	ENSTGUG00000012032	THSD1	thrombospondin type 1 domain containing 1	1:54882310-54882724	3	-30.8089
Male Hypothalamus	ENSTGUG00000003617	HMCN1	hemicentin 1	8:2334503-2334752	3	-30.8115
Male Hypothalamus	ENSTGUG00000008789	OTOG	otogelin	5:11739547-11739567	3	-31.0872
Male Hypothalamus	ENSTGUG00000007320	-	-	3:28883835-28884120	4	-31.1491
Male Hypothalamus	ENSTGUG00000004633	EPB41L5	erythrocyte membrane protein band 4.1 like 5	7:6841285-6841328	4	-31.2846
Male Hypothalamus	ENSTGUG00000007298	GALK2	galactokinase 2	10:10255272-10255465	4	-31.3305
Male Hypothalamus	ENSTGUG00000012545	KCNQ3	potassium voltage-gated channel subfamily Q member 3	2:148259550-148259724	3	-31.3703
Male Hypothalamus	ENSTGUG00000003617	HMCN1	hemicentin 1	8:2251941-2252099	4	-31.3711
Male Hypothalamus	ENSTGUG00000007740	ADCY2	adenylate cyclase 2	2:84112685-84112791	3	-31.6259
Male Hypothalamus	ENSTGUG00000008522	SOX6	SRY-box transcription factor 6	5:10947309-10947397	3	-31.6546
Male Hypothalamus	ENSTGUG00000010944	ST18	ST18 C2H2C-type zinc finger transcription factor	2:115626758-115626801	3	-31.7608
Male Hypothalamus	ENSTGUG00000001309	PPP1R12B	protein phosphatase 1 regulatory subunit 12B	26:2350505-2350705	3	-31.8104
Male Hypothalamus	ENSTGUG00000013170	CRACR2A	calcium release activated channel regulator 2A	1:88850668-88850871	3	-31.8488
Male Hypothalamus	ENSTGUG00000000786	-	-	28:4307195-4307243	3	-32.1091
Male Hypothalamus	ENSTGUG00000000837	-	-	28:4307195-4307243	3	-32.1091
Male Hypothalamus	ENSTGUG00000007585	TBCD	tubulin folding cofactor D	18:6496242-6496250	3	-32.1133
Male Hypothalamus	ENSTGUG00000002122	EIF4G3	eukaryotic translation initiation factor 4 gamma 3	21:375785-375922	3	-32.1938
Male Hypothalamus	ENSTGUG00000018415	-	-	5:7886668-7886787	3	-32.235
Male Hypothalamus	ENSTGUG00000007104	TNS3	tensin 3	2:76892881-76893086	3	-32.266
Male Hypothalamus	ENSTGUG00000006214	PLCB4	phospholipase C beta 4	3:24979643-24979831	4	-32.5232
Male Hypothalamus	ENSTGUG00000004321	SLC24A2	solute carrier family 24 member 2	Z:58074944-58075140	3	-32.525
Male Hypothalamus	ENSTGUG00000003815	C1orf21	chromosome 8 C1orf21 homolog	8:2760027-2760239	3	-32.7102
Male Hypothalamus	ENSTGUG00000009669	FAM19A1	TAFA chemokine like family member 1	12:16107338-16107389	4	-33
Male Hypothalamus	ENSTGUG00000012817	CWC15	CWC15 spliceosome associated protein homolog	1:79737258-79737496	3	-33.0041
Male Hypothalamus	ENSTGUG00000006035	DTNBP1	dystrobrevin binding protein 1	2:70438905-70438911	3	-33.1359
Male Hypothalamus	ENSTGUG00000004964	RBM6	RNA binding motif protein 6	12:4747846-4747953	3	-33.4466
Male Hypothalamus	ENSTGUG00000006035	DTNBP1	dystrobrevin binding protein 1	2:70500912-70501154	3	-33.4637
Male Hypothalamus	ENSTGUG00000012743	-	-	2:155806326-155806359	3	-33.6131
Male Hypothalamus	ENSTGUG00000008431	CLPTM1L	CLPTM1 like	2:90943636-90943696	3	-33.6207
Male Hypothalamus	ENSTGUG00000000456	-	-	2:5240811-5241058	3	-33.637
Male Hypothalamus	ENSTGUG00000015491	EXOC6B	exocyst complex component 6B	4_random:4272302-4272395	3	-33.6886
Male Hypothalamus	ENSTGUG00000003012	-	-	1A:13212759-13212883	3	-33.7157
Male Hypothalamus	ENSTGUG00000009171	TAOK3	TAO kinase 3	15:10334631-10334797	3	-33.7735
Male Hypothalamus	ENSTGUG00000002614	TTC7A	tetratricopeptide repeat domain 7A	3:8114630-8114783	4	-33.8249
Male Hypothalamus	ENSTGUG00000007769	CDKL5	cyclin dependent kinase like 5	1:15332440-15332562	3	-33.9134
Male Hypothalamus	ENSTGUG00000012873	-	-	1:80907955-80907982	3	-33.9431
Male Hypothalamus	ENSTGUG00000005481	GPC1	glypican 1	9:2193093-2193246	4	-34.0575
Male Hypothalamus	ENSTGUG00000008575	PIK3C2A	phosphatidylinositol-4-phosphate 3-kinase catalytic subunit type 2 alpha	5:11421639-11421791	4	-34.3048
Male Hypothalamus	ENSTGUG00000011177	CLDN10	claudin 10	1:41280774-41281183	5	-34.5384
Male Hypothalamus	ENSTGUG00000003206	UNC5C	unc-5 netrin receptor C	4:19100534-19100734	3	-34.7264
Male Hypothalamus	ENSTGUG00000004194	ZNF800	zinc finger protein 800	1A:20132166-20132320	4	-34.749
Male Hypothalamus	ENSTGUG00000013099	M6PR	mannose-6-phosphate receptor, cation dependent	1:87921150-87921196	3	-35.4254
Male Hypothalamus	ENSTGUG00000009237	DCUN1D2	defective in cullin neddylation 1 domain containing 2	1:26188641-26188859	3	-35.4295
Male Hypothalamus	ENSTGUG00000011528	SLC13A4	solute carrier family 13 member 4	1A:57844162-57844410	3	-35.4617
Male Hypothalamus	ENSTGUG00000012418	NAA16	N(alpha)-acetyltransferase 16, NatA auxiliary subunit	1:59532138-59532267	3	-35.4663
Male Hypothalamus	ENSTGUG00000004599	GLI2	GLI family zinc finger 2	7:6317154-6317248	4	-35.4763
Male Hypothalamus	ENSTGUG00000007008	-	-	8:15778247-15778511	3	-35.7937
Male Hypothalamus	ENSTGUG00000013336	-	-	1:90209229-90209237	3	-35.823
Male Hypothalamus	ENSTGUG00000009053	-	-	1A:47039805-47040116	6	-35.875
Male Hypothalamus	ENSTGUG00000009934	LRP5	LDL receptor related protein 5	5:16463478-16463504	3	-36.0153
Male Hypothalamus	ENSTGUG00000012205	RB1	RB transcriptional corepressor 1	1:56630720-56630875	4	-36.0798
Male Hypothalamus	ENSTGUG00000011456	-	-	1A:56643014-56643417	3	-36.1223
Male Hypothalamus	ENSTGUG00000010925	CLYBL	citrate lyase beta like	1:39577994-39578209	3	-36.186
Male Hypothalamus	ENSTGUG00000009465	STXBP4	syntaxin binding protein 4	18:10387869-10388111	3	-36.2693
Male Hypothalamus	ENSTGUG00000007625	RNF220	ring finger protein 220	8:17544349-17544501	3	-36.4112
Male Hypothalamus	ENSTGUG00000011018	SLC15A1	solute carrier family 15 member 1	1:40073207-40073336	4	-36.465
Male Hypothalamus	ENSTGUG00000002896	-	-	4:15364129-15364329	3	-37.069
Male Hypothalamus	ENSTGUG00000004335	INTS10	integrator complex subunit 10	4:25191884-25191948	4	-37.1545
Male Hypothalamus	ENSTGUG00000011104	MBNL2	muscleblind like splicing regulator 2	1:40611699-40611816	3	-37.4481
Male Hypothalamus	ENSTGUG00000000145	TRABD2A	TraB domain containing 2A	Z:2904221-2904428	3	-37.5735
Male Hypothalamus	ENSTGUG00000004892	RPN2	ribophorin II	20:6120073-6120107	3	-37.6839
Male Hypothalamus	ENSTGUG00000013150	ITFG2	integrin alpha FG-GAP repeat containing 2	1:88467616-88467850	3	-37.7185
Male Hypothalamus	ENSTGUG00000009099	CARS	cysteinyl-tRNA synthetase 1	5:12855434-12855542	3	-37.844
Male Hypothalamus	ENSTGUG00000010744	DHRSX	dehydrogenase/reductase X-linked	1:35106800-35106946	3	-37.9131
Male Hypothalamus	ENSTGUG00000001859	POU6F2	POU class 6 homeobox 2	2:34557534-34557654	3	-37.9339
Male Hypothalamus	ENSTGUG00000012239	SUCLA2	succinate-CoA ligase ADP-forming beta subunit	1:56740620-56740762	3	-38.1195
Male Hypothalamus	ENSTGUG00000008522	SOX6	SRY-box transcription factor 6	5:10851838-10851920	3	-38.1252
Male Hypothalamus	ENSTGUG00000012786	KHDRBS2	KH RNA binding domain containing, signal transduction associated 2	3:88721412-88721508	4	-38.3001
Male Hypothalamus	ENSTGUG00000008682	ABCC8	ATP binding cassette subfamily C member 8	5:11599112-11599448	5	-38.3245
Male Hypothalamus	ENSTGUG00000011868	FAM184A	family with sequence similarity 184 member A	3:64927621-64927741	3	-38.5002
Male Hypothalamus	ENSTGUG00000006000	OLFM1	olfactomedin 1	17:8675149-8675155	3	-38.5137
Male Hypothalamus	ENSTGUG00000009846	PHRF1	PHD and ring finger domains 1	5:15876487-15876554	3	-38.6331
Male Hypothalamus	ENSTGUG00000009224	LOC100227392	epoxide hydrolase 1-like	3:37081097-37081110	4	-38.6592
Male Hypothalamus	ENSTGUG00000006485	TBK1	TANK binding kinase 1	1A:32986360-32986447	3	-38.9881
Male Hypothalamus	ENSTGUG00000010896	TYRO3	TYRO3 protein tyrosine kinase	5:23866207-23866263	3	-39.0272
Male Hypothalamus	ENSTGUG00000006482	-	-	8:13020785-13020820	3	-39.134
Male Hypothalamus	ENSTGUG00000011487	ATP8A2	ATPase phospholipid transporting 8A2	1:48338403-48338478	3	-39.5677
Male Hypothalamus	ENSTGUG00000008766	-	-	1:24477927-24478171	3	-40.0176
Male Hypothalamus	ENSTGUG00000010907	TMTC4	transmembrane O-mannosyltransferase targeting cadherins 4	1:39076452-39076669	3	-40.2425
Male Hypothalamus	ENSTGUG00000016051	MICAL2	microtubule associated monooxygenase, calponin and LIM domain containing 2	5_random:1516966-1517336	7	-40.475
Male Hypothalamus	ENSTGUG00000006140	-	-	12:6643317-6643483	3	-40.5561
Male Hypothalamus	ENSTGUG00000006261	-	-	12:6643317-6643483	3	-40.5561
Male Hypothalamus	ENSTGUG00000009633	MUC6	mucin 6, oligomeric mucus/gel-forming	5:14990776-14990867	3	-40.6583
Male Hypothalamus	ENSTGUG00000015757	PRMT3	protein arginine methyltransferase 3	5_random:716400-716531	3	-40.6705
Male Hypothalamus	ENSTGUG00000000075	-	-	Z:1656303-1656535	3	-40.8013
Male Hypothalamus	ENSTGUG00000000082	-	-	Z:1656303-1656535	3	-40.8013
Male Hypothalamus	ENSTGUG00000010256	-	-	1:31730557-31730591	3	-41.0434
Male Hypothalamus	ENSTGUG00000002267	-	-	2:44024385-44024506	3	-41.1734
Male Hypothalamus	ENSTGUG00000009865	-	-	5:15989755-15989821	3	-41.1985
Male Hypothalamus	ENSTGUG00000010373	CABLES1	Cdk5 and Abl enzyme substrate 1	2:108605978-108606090	3	-41.4392
Male Hypothalamus	ENSTGUG00000012862	-	-	1:80233066-80233154	3	-42.0974
Male Hypothalamus	ENSTGUG00000011664	-	-	1:49762587-49762768	5	-42.4653
Male Hypothalamus	ENSTGUG00000006883	VCAN	versican	Z:71035924-71035982	3	-42.6867
Male Hypothalamus	ENSTGUG00000004249	ASPM	abnormal spindle microtubule assembly	8:4423893-4423993	4	-42.9175
Male Hypothalamus	ENSTGUG00000011920	SUPT20H	SPT20 homolog, SAGA complex component	1:53061789-53061874	3	-43.0778
Male Hypothalamus	ENSTGUG00000007669	SLC24A3	Ras and Rab interactor 2	3:29680642-29680969	4	-43.0865
Male Hypothalamus	ENSTGUG00000008830	SERGEF	secretion regulating guanine nucleotide exchange factor	5:12080701-12080900	3	-43.3354
Male Hypothalamus	ENSTGUG00000015757	PRMT3	protein arginine methyltransferase 3	5_random:701442-701470	4	-43.454
Male Hypothalamus	ENSTGUG00000012353	LACC1	laccase domain containing 1	1:58260096-58260102	4	-43.4848
Male Hypothalamus	ENSTGUG00000002124	GMDS	GDP-mannose 4,6-dehydratase	2:42311952-42312167	3	-43.4931
Male Hypothalamus	ENSTGUG00000016192	GALNT18	polypeptide N-acetylgalactosaminyltransferase 18	5_random:1990002-1990203	3	-43.7086
Male Hypothalamus	ENSTGUG00000012357	ENOX1	ecto-NOX disulfide-thiol exchanger 1	1:58612751-58612803	3	-43.8801
Male Hypothalamus	ENSTGUG00000010439	CFAP58	cilia and flagella associated protein 58	6:23987683-23987736	4	-43.9735
Male Hypothalamus	ENSTGUG00000004699	-	-	5:1175451-1175558	3	-44.6
Male Hypothalamus	ENSTGUG00000008369	-	-	5:9353740-9353962	3	-44.9295
Male Hypothalamus	ENSTGUG00000018415	-	-	5:7878164-7878539	5	-45.1271
Male Hypothalamus	ENSTGUG00000012031	SLC16A10	solute carrier family 16 member 10	3:68437038-68437280	4	-45.1505
Male Hypothalamus	ENSTGUG00000008557	PLEKHA7	pleckstrin homology domain containing A7	5:11225144-11225533	4	-45.2483
Male Hypothalamus	ENSTGUG00000008682	ABCC8	ATP binding cassette subfamily C member 8	5:11561083-11561485	4	-45.391
Male Hypothalamus	ENSTGUG00000012206	PREP	prolyl endopeptidase	3:71030717-71031028	6	-45.6002
Male Hypothalamus	ENSTGUG00000007615	ERI3	ERI1 exoribonuclease family member 3	8:17391739-17391866	3	-45.6424
Male Hypothalamus	ENSTGUG00000007185	DEAF1	DEAF1 transcription factor	5:7478282-7478358	3	-45.6969
Male Hypothalamus	ENSTGUG00000009633	MUC6	mucin 6, oligomeric mucus/gel-forming	5:14973950-14974063	3	-46.1506
Male Hypothalamus	ENSTGUG00000000145	TRABD2A	TraB domain containing 2A	Z:2950581-2950795	3	-46.3477
Male Hypothalamus	ENSTGUG00000012860	-	-	1:80230892-80230981	3	-46.4408
Male Hypothalamus	ENSTGUG00000006887	DMD	dystrophin	1:9749257-9749312	3	-46.6034
Male Hypothalamus	ENSTGUG00000007050	ST6GALNAC5	ST6 N-acetylgalactosaminide alpha-2,6-sialyltransferase 5	8:15969122-15969246	3	-46.9994
Male Hypothalamus	ENSTGUG00000011727	FMN1	formin 1	5:30015190-30015250	3	-47.1363
Male Hypothalamus	ENSTGUG00000005673	SHISA6	shisa family member 6	18:4901992-4902193	4	-47.1475
Male Hypothalamus	ENSTGUG00000009755	-	-	5:15506496-15506642	4	-47.2357
Male Hypothalamus	ENSTGUG00000013268	-	-	3:110414572-110414597	3	-47.5057
Male Hypothalamus	ENSTGUG00000009471	BRSK2	BR serine/threonine kinase 2	5:14341644-14341795	3	-47.622
Male Hypothalamus	ENSTGUG00000002434	-	-	3:4110574-4110675	3	-48.1713
Male Hypothalamus	ENSTGUG00000011442	LHPP	phospholysine phosphohistidine inorganic pyrophosphate phosphatase	6:32775226-32775243	3	-48.2844
Male Hypothalamus	ENSTGUG00000011347	LATS1	large tumor suppressor kinase 1	3:57244926-57244935	3	-48.8858
Male Hypothalamus	ENSTGUG00000003040	HACL1	2-hydroxyacyl-CoA lyase 1	2:54048368-54048499	3	-48.9868
Male Hypothalamus	ENSTGUG00000011990	LHFPL6	LHFPL tetraspan subfamily member 6	1:54257997-54258127	3	-49.489
Male Hypothalamus	ENSTGUG00000005715	RAPGEF2	Rap guanine nucleotide exchange factor 2	4:30048378-30048479	3	-50.3403
Male Hypothalamus	ENSTGUG00000003445	MTA3	metastasis associated 1 family member 3	3:15222803-15223047	3	-50.4004
Male Hypothalamus	ENSTGUG00000007255	PAK6	p21 (RAC1) activated kinase 6	5:7633773-7633983	3	-50.4939
Male Hypothalamus	ENSTGUG00000005607	THAP5	THAP domain containing 5	1A:27732286-27732464	3	-50.584
Male Hypothalamus	ENSTGUG00000009053	-	-	1A:47040888-47040919	3	-50.7407
Male Hypothalamus	ENSTGUG00000004615	SLC25A24	solute carrier family 25 member 24	8:6011804-6012045	3	-51.5783
Male Hypothalamus	ENSTGUG00000013069	LOC105758686	ovostatin-like	1:87814637-87814660	3	-51.6234
Male Hypothalamus	ENSTGUG00000007224	PTPRF	protein tyrosine phosphatase receptor type F	8:16772082-16772380	3	-51.9503
Male Hypothalamus	ENSTGUG00000012036	VPS36	vacuolar protein sorting 36 homolog	1:54916891-54916936	4	-52.5346
Male Hypothalamus	ENSTGUG00000004942	LOC100227225	coiled-coil domain-containing protein 73	5:3398673-3398762	3	-52.6652
Male Hypothalamus	ENSTGUG00000009744	TSPAN4	tetraspanin 4	5:15223179-15223323	3	-53.0567
Male Hypothalamus	ENSTGUG00000009551	-	-	5:14800201-14800305	3	-53.9024
Male Hypothalamus	ENSTGUG00000006600	MYRF	myelin regulatory factor	5:6889552-6889562	3	-53.9515
Male Hypothalamus	ENSTGUG00000005731	NRXN1	neurexin 1	3:22163715-22163847	3	-54.8822
Male Hypothalamus	ENSTGUG00000008789	OTOG	otogelin	5:11712116-11712272	3	-55.1101
Male Hypothalamus	ENSTGUG00000005250	CAV1	caveolin 1	1A:24516274-24516350	4	-55.6424
Male Hypothalamus	ENSTGUG00000013210	-	-	1:89370705-89370886	3	-55.8767
Male Hypothalamus	ENSTGUG00000013205	GSTK1	glutathione S-transferase kappa 1	1:89370705-89370886	3	-55.8767
Male Hypothalamus	ENSTGUG00000009726	CHID1	chitinase domain containing 1	5:15150550-15150585	3	-56.1905
Male Hypothalamus	ENSTGUG00000008522	SOX6	SRY-box transcription factor 6	5:10903394-10903483	3	-56.241
Male Hypothalamus	ENSTGUG00000012788	ARHGAP42	Rho GTPase activating protein 42	1:77479138-77479233	3	-56.2875
Male Hypothalamus	ENSTGUG00000007050	ST6GALNAC5	ST6 N-acetylgalactosaminide alpha-2,6-sialyltransferase 5	8:15965532-15965764	4	-58.3626
Male Hypothalamus	ENSTGUG00000007254	-	-	5:7608905-7608920	3	-59.0613
Male Hypothalamus	ENSTGUG00000009471	BRSK2	BR serine/threonine kinase 2	5:14322914-14322931	4	-59.2708
Male Hypothalamus	ENSTGUG00000009846	PHRF1	PHD and ring finger domains 1	5:15888192-15888370	3	-60.1652
Male Hypothalamus	ENSTGUG00000010194	MAP3K21	mitogen-activated protein kinase kinase kinase 21	3:44034745-44034756	4	-60.9054
Male Hypothalamus	ENSTGUG00000004816	ELP4	elongator acetyltransferase complex subunit 4	5:2845307-2845367	3	-62.0681
Male Hypothalamus	ENSTGUG00000005951	TLL1	tolloid like 1	4:31887577-31887780	3	-62.7451
Male Hypothalamus	ENSTGUG00000004967	DEPDC7	DEP domain containing 7	5:3540164-3540405	3	-63.2964
Male Hypothalamus	ENSTGUG00000010733	ASMT	acetylserotonin O-methyltransferase	1:34784362-34784487	3	-64.6182
Male Hypothalamus	ENSTGUG00000012863	-	-	1:80407198-80407438	3	-67.441
Male Hypothalamus	ENSTGUG00000008522	SOX6	SRY-box transcription factor 6	5:10941346-10941358	3	-67.9132
Male Hypothalamus	ENSTGUG00000009857	RASSF7	ras association domain-containing protein 8	5:15908801-15909003	4	-68.7651
Male Hypothalamus	ENSTGUG00000002276	F13A1	coagulation factor XIII A chain	2:44465505-44465724	3	-68.8761
Male Hypothalamus	ENSTGUG00000012296	MMS22L	MMS22 like, DNA repair protein	3:74806699-74806866	3	-69.0188
Male Hypothalamus	ENSTGUG00000008522	SOX6	SRY-box transcription factor 6	5:11034276-11034301	4	-71.6959
Male Hypothalamus	ENSTGUG00000011286	MTHFD1L	methylenetetrahydrofolate dehydrogenase (NADP+ dependent) 1 like	3:56724655-56724679	4	-71.8154
Male Hypothalamus	ENSTGUG00000009164	SLC22A18	solute carrier family 22 member 18	5:12959909-12960024	4	-72.2653
Male Hypothalamus	ENSTGUG00000009146	NAP1L4	nucleosome assembly protein 1 like 4	5:12959909-12960024	4	-72.2653
Male Hypothalamus	ENSTGUG00000005334	TTBK1	tau tubulin kinase 1	3:20223341-20223431	3	-72.4654
Male Hypothalamus	ENSTGUG00000006263	USP15	ubiquitin specific peptidase 15	1A:32235505-32235519	4	-75.2447
Male Hypothalamus	ENSTGUG00000006372	RAD23B	RAD23 homolog B, nucleotide excision repair protein	Z:68332769-68332792	3	-80.776
Male Hypothalamus	ENSTGUG00000002082	SERPINB8	serpin B8	2:41737709-41737947	3	-82.0491
Male Nucleus Taeniae	ENSTGUG00000005938	CPE	carboxypeptidase E	4:31677732-31677748	4	65.3846
Male Nucleus Taeniae	ENSTGUG00000003730	BDH2	3-hydroxybutyrate dehydrogenase 2	4:21597236-21597411	3	56.25
Male Nucleus Taeniae	ENSTGUG00000010058	PPP2R2C	protein phosphatase 2 regulatory subunit Bgamma	4:59205000-59205256	3	31.8472
Male Nucleus Taeniae	ENSTGUG00000007060	ST6GALNAC3	ST6 N-acetylgalactosaminide alpha-2,6-sialyltransferase 3	8:16077692-16077727	3	30.0366
Male Nucleus Taeniae	ENSTGUG00000009343	TNNT3	troponin T3, fast skeletal type	5:13910666-13910811	3	28.6142
Male Nucleus Taeniae	ENSTGUG00000005951	TLL1	tolloid like 1	4:31887578-31887780	3	27.381
Male Nucleus Taeniae	ENSTGUG00000010481	-	-	2:108897494-108897518	3	25.7997
Male Nucleus Taeniae	ENSTGUG00000004776	NTNG1	netrin G1	8:6269115-6269223	3	25.4545
Male Nucleus Taeniae	ENSTGUG00000012194	OXR1	oxidation resistance 1	2:137852592-137852596	3	24.2919
Male Nucleus Taeniae	ENSTGUG00000006810	LRP2BP	LRP2 binding protein	4:38960160-38960436	3	-20.426
Male Nucleus Taeniae	ENSTGUG00000005119	MND1	meiotic nuclear divisions 1	4:27573344-27573541	3	-23.4672
Male Nucleus Taeniae	ENSTGUG00000008122	-	-	8:18565483-18565604	3	-27.8451
Male Nucleus Taeniae	ENSTGUG00000003416	CTNNA3	catenin alpha 3	6:339072-339208	3	-28.4363
Male Nucleus Taeniae	ENSTGUG00000012973	EIPR1	EARP complex and GARP complex interacting protein 1	3:96142254-96142325	3	-30.1111
Male Nucleus Taeniae	ENSTGUG00000004776	NTNG1	netrin G1	8:6242555-6242719	3	-33.4848
Male Nucleus Taeniae	ENSTGUG00000002543	BABAM2	BRISC and BRCA1 A complex member 2	3:7586877-7586998	3	-34.0848
Male Nucleus Taeniae	ENSTGUG00000001211	MLLT10	MLLT10 histone lysine methyltransferase DOT1L cofactor	2:19856674-19856804	3	-34.7834
Male Nucleus Taeniae	ENSTGUG00000011421	-	-	2:122145244-122145275	3	-36.0022
Male Nucleus Taeniae	ENSTGUG00000009493	UPF3A	UPF3A regulator of nonsense mediated mRNA decay	1:26735673-26735766	3	-36.2694
Male Nucleus Taeniae	ENSTGUG00000010817	-	-	1:37923212-37923308	6	-37.796
Male Nucleus Taeniae	ENSTGUG00000005330	GUCY1A1	guanylate cyclase 1 soluble subunit alpha 1	4:28578087-28578095	3	-39.5671
Male Nucleus Taeniae	ENSTGUG00000010966	FAM160B1	family with sequence similarity 160 member B1	6:28100277-28100680	3	-44.3651
Male Nucleus Taeniae	ENSTGUG00000009056	TBC1D1	TBC1 domain family member 1	4:48580435-48580580	3	-46.3255
Male Nucleus Taeniae	ENSTGUG00000010378	SLK	STE20 like kinase	6:23772191-23772415	3	-52.0707
Male Nucleus Taeniae	ENSTGUG00000010370	-	-	6:23772191-23772415	3	-52.0707
Male Nucleus Taeniae	ENSTGUG00000007818	-	-	6:16644531-16644681	3	-66.8651
Male Nucleus Taeniae	ENSTGUG00000003401	-	-	4:20483678-20483849	3	-78.9013

## Sheet: Table S5
Table S5. Differentially methylated CH regions (mCH) with FDR< 0.01 and a minimum of 1.3% difference in methylation between testosterone and control treatment groups. Only differentially methylated regions found within or near (± 2 Kb) a gene are shown. Values are relative to birds from testosterone-injected eggs. Ensembl gene identifiers correspond to the Ensembl database (http://www.ensembl.org…
Sample	Ensembl ID	Gene Symbol	Description	Location	# mCH	% Methylation Difference
Male Hypothalamus	ENSTGUG00000007458	-	-	20:9648376-9648391	3	18.0195
Male Hypothalamus	ENSTGUG00000005689	-	-	18:5013032-5013051	3	16.2608
Male Hypothalamus	ENSTGUG00000012218	POPDC3	popeye domain containing 3	3:71161627-71161644	3	15.8528
Male Hypothalamus	ENSTGUG00000005166	PPFIBP2	PPFIA binding protein 2	5:4616112-4616135	3	13.8241
Male Hypothalamus	ENSTGUG00000005111	-	-	5:4204314-4204321	3	10.5606
Male Hypothalamus	ENSTGUG00000011009	GFRA1	GDNF family receptor alpha 1	6:28781389-28781410	3	9.86944
Male Hypothalamus	ENSTGUG00000009844	-	-	11:20425923-20426008	3	9.40118
Male Hypothalamus	ENSTGUG00000009617	C8B	complement C8 beta chain	8:23635716-23635767	3	7.29115
Male Hypothalamus	ENSTGUG00000001803	TPK1	thiamin pyrophosphokinase 1	2:31695712-31695717	3	7.04624
Male Hypothalamus	ENSTGUG00000001975	-	-	2:40700290-40700337	3	6.20424
Male Hypothalamus	ENSTGUG00000013250	SUPT3H	SPT3 homolog, SAGA and STAGA complex component	3:109064529-109064643	3	5.96387
Male Hypothalamus	ENSTGUG00000011883	ARHGAP15	Rho GTPase activating protein 15	7:35510511-35510688	3	5.78816
Male Hypothalamus	ENSTGUG00000011061	-	-	1:40259723-40260004	3	5.17246
Male Hypothalamus	ENSTGUG00000013303	FAM167A	family with sequence similarity 167 member A	3:111070520-111070660	3	5.07946
Male Hypothalamus	ENSTGUG00000007213	EPS8L2	EPS8 like 2	5:7542067-7542203	4	5.05651
Male Hypothalamus	ENSTGUG00000008084	BCL2A1	BCL2 related protein A1	10:12618574-12618618	3	4.6737
Male Hypothalamus	ENSTGUG00000004300	-	-	8:4558203-4558321	3	4.55767
Male Hypothalamus	ENSTGUG00000010870	RPAP1	RNA polymerase II associated protein 1	5:23772629-23772730	3	4.48357
Male Hypothalamus	ENSTGUG00000010925	CLYBL	citrate lyase beta like	1:39666061-39666200	3	4.28374
Male Hypothalamus	ENSTGUG00000010770	GAREM1	GRB2 associated regulator of MAPK1 subtype 1	2:112301876-112301992	3	4.07384
Male Hypothalamus	ENSTGUG00000001571	LOXHD1	lipoxygenase homology domains 1	Z:32606489-32606693	3	3.95441
Male Hypothalamus	ENSTGUG00000003028	RPTOR	regulatory associated protein of MTOR complex 1	18:1237056-1237160	3	3.71529
Male Hypothalamus	ENSTGUG00000005656	PPID	peptidylprolyl isomerase D	4:29749976-29750119	3	3.6936
Male Hypothalamus	ENSTGUG00000008586	AGBL4	BEN domain containing 5	8:20300475-20300575	3	3.67125
Male Hypothalamus	ENSTGUG00000004331	IQUB	IQ motif and ubiquitin domain containing	1A:21580505-21580678	4	3.51438
Male Hypothalamus	ENSTGUG00000011783	-	-	1A:61424069-61424308	3	3.45945
Male Hypothalamus	ENSTGUG00000007213	EPS8L2	EPS8 like 2	5:7553698-7553870	3	3.26207
Male Hypothalamus	ENSTGUG00000006243	GALNT7	polypeptide N-acetylgalactosaminyltransferase 7	4:34296812-34297092	3	3.23845
Male Hypothalamus	ENSTGUG00000004967	DEPDC7	DEP domain containing 7	5:3541503-3541732	4	3.22512
Male Hypothalamus	ENSTGUG00000009520	-	-	11:19301639-19301843	3	3.22385
Male Hypothalamus	ENSTGUG00000006123	SLX4IP	SLX4 interacting protein	3:24508976-24509176	3	3.12021
Male Hypothalamus	ENSTGUG00000008557	-	-	5:11242442-11242783	4	3.11018
Male Hypothalamus	ENSTGUG00000005480	SNX7	sorting nexin 7	8:8649757-8649884	3	3.09576
Male Hypothalamus	ENSTGUG00000013643	KCND3	potassium voltage-gated channel subfamily D member 3	26_random:1089381-1089643	5	3.08475
Male Hypothalamus	ENSTGUG00000007599	MAP3K15	mitogen-activated protein kinase kinase kinase 15	1:14982641-14982656	3	3.0007
Male Hypothalamus	ENSTGUG00000011304	MME	membrane metalloendopeptidase	9:26423422-26423607	3	2.93538
Male Hypothalamus	ENSTGUG00000002079	-	-	2:41716768-41716999	3	2.87933
Male Hypothalamus	ENSTGUG00000010532	HORMAD2	HORMA domain containing 2	15:13023362-13023485	3	2.83825
Male Hypothalamus	ENSTGUG00000013268	-	-	3:110458623-110458844	3	2.79279
Male Hypothalamus	ENSTGUG00000004358	COL26A1	collagen type XXVI alpha 1 chain	19:4570047-4570140	3	2.76165
Male Hypothalamus	ENSTGUG00000003139	RFTN1	raftlin, lipid raft linker 1	2:54413805-54413928	3	2.7122
Male Hypothalamus	ENSTGUG00000000531	-	-	2:5870251-5870481	3	2.69049
Male Hypothalamus	ENSTGUG00000010690	FGFRL1	fibroblast growth factor receptor like 1	4:65215657-65215706	3	2.6544
Male Hypothalamus	ENSTGUG00000004892	RPN2	ribophorin II	20:6131392-6131409	3	2.65432
Male Hypothalamus	ENSTGUG00000009240	-	-	3:37089489-37089714	3	2.65088
Male Hypothalamus	ENSTGUG00000015853	ME2	malic enzyme 2	Un:74752487-74752779	4	2.63513
Male Hypothalamus	ENSTGUG00000009408	LPP	LIM domain containing preferred translocation partner in lipoma	9:16288134-16288305	3	2.59255
Male Hypothalamus	ENSTGUG00000010855	-	-	5:23613076-23613215	3	2.56289
Male Hypothalamus	ENSTGUG00000002701	-	-	17:1494935-1495064	3	2.55947
Male Hypothalamus	ENSTGUG00000000947	NRP1	neuropilin 1	2:15321477-15321685	3	2.5365
Male Hypothalamus	ENSTGUG00000002942	ATIC	5-aminoimidazole-4-carboxamide ribonucleotide formyltransferase/IMP cyclohydrolase	7:803187-803406	4	2.52464
Male Hypothalamus	ENSTGUG00000003197	HDAC4	histone deacetylase 4	7:1627377-1627459	3	2.52076
Male Hypothalamus	ENSTGUG00000011578	CCDC93	coiled-coil domain containing 93	7:31050438-31050560	3	2.48962
Male Hypothalamus	ENSTGUG00000004290	-	-	25:651210-651374	3	2.48857
Male Hypothalamus	ENSTGUG00000004292	-	-	25:651210-651374	3	2.48857
Male Hypothalamus	ENSTGUG00000011321	-	-	1:46342912-46343078	3	2.48725
Male Hypothalamus	ENSTGUG00000004293	-	-	7:4997721-4998108	3	2.47617
Male Hypothalamus	ENSTGUG00000007292	DISP2	dispatched RND transporter family member 2	5:7754855-7755003	3	2.41288
Male Hypothalamus	ENSTGUG00000000293	PSD3	pleckstrin and Sec7 domain containing 3	Z:4668172-4668521	4	2.40646
Male Hypothalamus	ENSTGUG00000009755	-	-	5:15470379-15470622	3	2.40115
Male Hypothalamus	ENSTGUG00000012990	MNAT1	MNAT1 component of CDK activating kinase	5:56382331-56382888	4	2.3887
Male Hypothalamus	ENSTGUG00000012201	RCBTB2	RCC1 and BTB domain-containing protein 2	1:56546715-56546906	3	2.37799
Male Hypothalamus	ENSTGUG00000018380	-	-	9:4976537-4976672	3	2.37459
Male Hypothalamus	ENSTGUG00000013579	PAXBP1	PAX3 and PAX7 binding protein 1	1:113892565-113892672	3	2.36488
Male Hypothalamus	ENSTGUG00000011992	MATN2	matrilin 2	2:134008800-134009068	3	2.29535
Male Hypothalamus	ENSTGUG00000011009	GFRA1	GDNF family receptor alpha 1	6:28783472-28783597	3	2.2578
Male Hypothalamus	ENSTGUG00000006661	DNAJC17	DnaJ heat shock protein family (Hsp40) member C17	5:6975887-6976035	3	2.20555
Male Hypothalamus	ENSTGUG00000005618	-	-	1:3915026-3915267	3	2.19993
Male Hypothalamus	ENSTGUG00000004966	-	-	4:26689508-26689602	3	2.17526
Male Hypothalamus	ENSTGUG00000003845	RGL1	ral guanine nucleotide dissociation stimulator like 1	8:3019045-3019228	3	2.1131
Male Hypothalamus	ENSTGUG00000002128	TAF3	TATA-box binding protein associated factor 3	1A:3496105-3496336	3	2.09082
Male Hypothalamus	ENSTGUG00000011110	SDR16C5	short chain dehydrogenase/reductase family 16C member 5	2:117381000-117381144	3	2.07691
Male Hypothalamus	ENSTGUG00000008863	-	-	5:12211943-12212202	3	2.01473
Male Hypothalamus	ENSTGUG00000018448	-	-	2:156052750-156052842	3	2.00353
Male Hypothalamus	ENSTGUG00000015982	-	-	Un:131675211-131675424	3	1.98575
Male Hypothalamus	ENSTGUG00000008619	ELK3	ETS transcription factor ELK3	1A:45144664-45144980	4	1.96219
Male Hypothalamus	ENSTGUG00000012639	TRAPPC9	trafficking protein particle complex 9	2:152368252-152368570	3	1.92866
Male Hypothalamus	ENSTGUG00000012070	METTL24	methyltransferase like 24	3:68831011-68831269	3	1.90242
Male Hypothalamus	ENSTGUG00000002959	CREB5	cAMP responsive element binding protein 5	2:53519270-53519549	3	1.88932
Male Hypothalamus	ENSTGUG00000007625	RNF220	ring finger protein 220	8:17538036-17538107	3	1.84232
Male Hypothalamus	ENSTGUG00000002309	RREB1	ras responsive element binding protein 1	2:44762006-44762128	3	1.82767
Male Hypothalamus	ENSTGUG00000000081	-	-	2:462688-462949	4	1.80822
Male Hypothalamus	ENSTGUG00000000090	-	-	2:462688-462949	4	1.80822
Male Hypothalamus	ENSTGUG00000007414	GBF1	golgi brefeldin A resistant guanine nucleotide exchange factor 1	6:15864514-15864637	3	1.78774
Male Hypothalamus	ENSTGUG00000008397	-	-	20:13320304-13320514	3	1.78315
Male Hypothalamus	ENSTGUG00000008479	PDE3B	phosphodiesterase 3B	5:10186304-10186748	3	1.78022
Male Hypothalamus	ENSTGUG00000008748	USH1C	USH1 protein network component harmonin	5:11669364-11669569	3	1.77407
Male Hypothalamus	ENSTGUG00000003617	HMCN1	hemicentin 1	8:2306365-2306522	3	1.75073
Male Hypothalamus	ENSTGUG00000008162	GEMIN8	gem nuclear organelle associated protein 8	1:17702483-17703164	7	1.74972
Male Hypothalamus	ENSTGUG00000008639	-	-	5:11507584-11507760	3	1.74912
Male Hypothalamus	ENSTGUG00000008830	SERGEF	secretion regulating guanine nucleotide exchange factor	5:12079392-12079628	3	1.73979
Male Hypothalamus	ENSTGUG00000012447	RARS2	arginyl-tRNA synthetase 2, mitochondrial	3:78738445-78738856	4	1.72527
Male Hypothalamus	ENSTGUG00000002664	LRSAM1	leucine rich repeat and sterile alpha motif containing 1	17:1370237-1370483	3	1.70561
Male Hypothalamus	ENSTGUG00000006099	BTBD8	AP2-interacting clathrin-endocytosis protein	8:10642238-10642399	3	1.70212
Male Hypothalamus	ENSTGUG00000001982	MKLN1	muskelin 1	1A:2432310-2432399	3	1.69038
Male Hypothalamus	ENSTGUG00000008636	IGF1R	insulin like growth factor 1 receptor	10:17200904-17201097	3	1.67429
Male Hypothalamus	ENSTGUG00000011307	MYBPC1	myosin binding protein C, slow type	1A:55559188-55559585	3	1.65343
Male Hypothalamus	ENSTGUG00000006117	TRPC5	transient receptor potential cation channel subfamily C member 5	4A:18398867-18399093	3	1.65119
Male Hypothalamus	ENSTGUG00000008390	AGBL1	ATP/GTP binding protein like 1	10:13990939-13991061	3	1.64586
Male Hypothalamus	ENSTGUG00000001299	NAV1	neuron navigator 1	26:2240874-2241046	3	1.64474
Male Hypothalamus	ENSTGUG00000015557	DYSF	dysferlin	4_random:4822530-4822731	3	1.59765
Male Hypothalamus	ENSTGUG00000012639	TRAPPC9	trafficking protein particle complex 9	2:152451584-152451700	3	1.57229
Male Hypothalamus	ENSTGUG00000002199	-	-	4:8093144-8093292	3	1.53068
Male Hypothalamus	ENSTGUG00000001192	-	-	13:8384029-8384295	3	1.52633
Male Hypothalamus	ENSTGUG00000001186	HNRNPA0	heterogeneous nuclear ribonucleoprotein A0	13:8384029-8384295	3	1.52633
Male Hypothalamus	ENSTGUG00000005331	MARF1	meiosis regulator and mRNA stability factor 1	14:7696267-7696545	3	1.47669
Male Hypothalamus	ENSTGUG00000004635	VAV3	vav guanine nucleotide exchange factor 3	8:6098817-6099274	3	1.47238
Male Hypothalamus	ENSTGUG00000003617	HMCN1	hemicentin 1	8:2308041-2308302	3	1.47088
Male Hypothalamus	ENSTGUG00000008479	PDE3B	phosphodiesterase 3B	5:10134769-10135284	5	1.46617
Male Hypothalamus	ENSTGUG00000013060	-	-	1:87675702-87675964	3	1.43113
Male Hypothalamus	ENSTGUG00000011543	-	-	6:33959307-33959487	3	1.4289
Male Hypothalamus	ENSTGUG00000000554	-	-	2:6594780-6594931	3	1.41773
Male Hypothalamus	ENSTGUG00000003583	-	-	7:2544667-2544948	4	1.40914
Male Hypothalamus	ENSTGUG00000013169	PARP11	poly(ADP-ribose) polymerase family member 11	1:88813033-88813222	4	1.40396
Male Hypothalamus	ENSTGUG00000011233	NKAIN3	sodium/potassium transporting ATPase interacting 3	2:119792186-119792538	3	1.40166
Male Hypothalamus	ENSTGUG00000008524	-	-	8:19117040-19117312	3	1.39978
Male Hypothalamus	ENSTGUG00000006966	CACNA2D3	calcium voltage-gated channel auxiliary subunit alpha2delta 3	12:7517195-7517484	3	1.39409
Male Hypothalamus	ENSTGUG00000001012	BCAS2	BCAS2 pre-mRNA processing factor	26:854521-854820	3	1.3831
Male Hypothalamus	ENSTGUG00000001005	DENND2C	DENN domain containing 2C	26:854521-854820	3	1.3831
Male Hypothalamus	ENSTGUG00000001897	ITGA9	integrin subunit alpha 9	2:35364101-35364345	3	1.35778
Male Hypothalamus	ENSTGUG00000008830	SERGEF	secretion regulating guanine nucleotide exchange factor	5:12031999-12032242	3	1.35009
Male Hypothalamus	ENSTGUG00000002037	PRKCQ	protein kinase C theta	1A:2974287-2974613	3	1.34976
Male Hypothalamus	ENSTGUG00000011286	MTHFD1L	methylenetetrahydrofolate dehydrogenase (NADP+ dependent) 1 like	3:56724685-56725014	3	1.34667
Male Hypothalamus	ENSTGUG00000003716	ABCG8	ATP binding cassette subfamily G member 8	3:16528321-16528480	3	1.34194
Male Hypothalamus	ENSTGUG00000004216	CEP112	centrosomal protein 112	18:2590132-2590192	3	-1.31113
Male Hypothalamus	ENSTGUG00000008042	GALNT1	polypeptide N-acetylgalactosaminyltransferase 1	2:88795811-88796169	4	-1.34754
Male Hypothalamus	ENSTGUG00000010439	CFAP58	cilia and flagella associated protein 58	6:23963580-23963881	3	-1.44339
Male Hypothalamus	ENSTGUG00000010988	LZTS3	leucine zipper tumor suppressor family member 3	4:69123117-69123206	3	-1.48387
Male Hypothalamus	ENSTGUG00000006382	-	-	8:12715766-12716106	3	-1.54866
Male Hypothalamus	ENSTGUG00000007936	-	-	19:9707643-9707842	3	-1.60474
Male Hypothalamus	ENSTGUG00000015007	-	-	3_random:875180-875338	3	-1.80406
Male Hypothalamus	ENSTGUG00000005793	PDZRN4	PDZ domain containing ring finger 4	1A:28309817-28309960	3	-1.81508
Male Hypothalamus	ENSTGUG00000010935	TM9SF2	transmembrane 9 superfamily member 2	1:39728431-39728650	3	-1.87088
Male Hypothalamus	ENSTGUG00000008369	-	-	5:9342941-9343147	3	-2.19045
Male Hypothalamus	ENSTGUG00000006382	-	-	8:12645612-12645658	3	-2.54702
Male Hypothalamus	ENSTGUG00000004132	NEO1	neogenin	10:2429843-2429873	3	-2.81208
Male Hypothalamus	ENSTGUG00000008553	ZFP64	ZFP64 zinc finger protein	20:14269652-14269666	3	-5.19927
Male Hypothalamus	ENSTGUG00000003531	TMEM266	transmembrane protein 266	10:841813-841837	3	-9.02093
Male Nucleus Taeniae	ENSTGUG00000004690	AFF2	AF4/FMR2 family member 2	4A:13640455-13640467	3	14.8788
Male Nucleus Taeniae	ENSTGUG00000013027	RSF1	remodeling and spacing factor 1	1:87073067-87073092	3	8.40886
Male Nucleus Taeniae	ENSTGUG00000005731	NRXN1	neurexin 1	3:22542496-22542573	3	2.70598
Male Nucleus Taeniae	ENSTGUG00000004305	DNAJC13	DnaJ heat shock protein family (Hsp40) member C13	2:62777884-62778040	3	-1.41528
Male Nucleus Taeniae	ENSTGUG00000009397	ZCCHC4	zinc finger CCHC-type containing 4	4:52705870-52706044	3	-1.45143

## Sheet: Table S6
Table S6. Results of a gene ontology (GO) statistical enrichment test for genes with differentially methylated CG regions in the male hypothalamus. The most specific terms with significant effects (Fisher’s adjusted p < 0.05) and that contain ≥3 genes are reported.
GO Term	Obs	Exp	Fold enrichment	FDR	Genes
positive regulation of molecular function (GO:0044093)	52	26.84	1.94	0.0137	PAK6/PAK5,SENP1,CASR,ACTN2,EPHA1,ABCC8,CDKL5,RB1,ADCY2,NRXN1,ARHGAP42,MAGI2,TTBK1,TAB3,ADD1,CASP2,DOCK8,PREP,SEMA4D,DGKQ,PAK5,IGF1R,EPB41L5,TBC1D1,RIN2,CAV1,TYRO3,ST18,MAP3K15,RAPGEF2,NEK7,TAOK3,DENND1B,LRP5,PPP1R12B,DCUN1D2,FGF14,CDC20,ARFGEF1,NFKB1,HMGB1,VAV3,CRACR2A,TBCD,DMD,ARHGAP15,MAP3K21,RTKN2,EBF2,DCUN1D4,BRAF,AKAP7
cellular metabolic process (GO:0044237)	153	114.04	1.34	0.0144	PAK6/PAK5,SENP1,VCAN,ISCA1,GALNT18,RPN2,RAD23B,CASR,PLCB4,ACTN2,MIER2,GEMIN5,DYNC1I1,EPHA1,SUPT20H,INTS10,EIF4H,PIGK,ANAPC1,NSA2,EIF4G3,WFS1,CDKL5,IFT88,ABCA4,ADCY2,GMDS,PTDSS1,ABCG2,MAGI2,TTBK1,MTTP,MBNL2,ME3,CDK19,MTA3,TAB3,DUSP22,MMS22L,NEDD4L,REV3L,UBE2E3,ADD1,AMN1,GSTK1,HHAT,P4HTM,RPL14,RBM6,KDM2B,DGKQ,ST3GAL3,PAK5,PCSK2,ASPG,IGF1R,CDKAL1,MTHFD1L,FNBP1L,HSF2,TDG,ALDH1A2,PAPPA,PTPRF,CDC14A,GA…
cell morphogenesis (GO:0000902)	27	10.62	2.54	0.0251	PAK6/PAK5,UNC5C,DSCAM,EPHA1,RB1,NRXN1,ADD1,SOX6,SEMA4D,CYFIP1,EPB41L5,EVL,SERPINB8,TRAK2,TYRO3,CRB1,PARVG,TAOK3,GPC1,BRSK2,ATP8A2,TBCD,USH2A,DMD,LATS1,GLI2,DTNBP1
protein metabolic process (GO:0019538)	96	64.3	1.49	0.0375	PAK6/PAK5,SENP1,VCAN,ISCA1,GALNT18,RPN2,RAD23B,CASR,ACTN2,MIER2,GEMIN5,EPHA1,EIF4H,PIGK,ANAPC1,EIF4G3,WFS1,CDKL5,TTBK1,MTTP,CDK19,MTA3,TAB3,DUSP22,NEDD4L,UBE2E3,ADD1,CASP2,AMN1,HHAT,PREP,PREP,P4HTM,TLL1,RPL14,KDM2B,DGKQ,ST3GAL3,PAK5,PCSK2,ASPG,IGF1R,CDKAL1,PRSS12,MYRF,PAPPA,PTPRF,CDC14A,VPS36,PPP2R5C,TRAK2,RNF217,ASMT,TMTC4,TYRO3,STAMBP,MAP3K15,RAPGEF2,CARS,CBFB,NEK7,TBK1,PRMT3,RCOR1,TAOK3,EIPR1,…

## Sheet: Table S7
Table S7. Genes with both differential CG (mCG) or CH (mCH) methylation and mRNA expression between control and testosterone treatments. Significant log2 fold change and percent methylation are shown. Horizontal lines indicate non-significant changes. Ensembl gene identifiers correspond to the Ensembl database (http://www.ensembl.org).
Sample	Ensembl ID	Gene Symbol	Description	Log2 Fold Change	mCG % Δ	mCH % Δ
Male Hypothalamus	ENSTGUG00000002082	SERPINB8	serpin B8	-1.06323	-82.0491	-
Male Hypothalamus	ENSTGUG00000005731	NRXN1	neurexin 1	0.643693	-54.8822	-
Male Hypothalamus	ENSTGUG00000006600	MYRF	myelin regulatory factor	-2.48371	-53.9515	-
Male Hypothalamus	ENSTGUG00000005715	RAPGEF2	Rap guanine nucleotide exchange factor 2	1.05906	-50.3403	-
Male Hypothalamus	ENSTGUG00000006000	OLFM1	olfactomedin 1	1.45753	-38.5137	-
Male Hypothalamus	ENSTGUG00000011528	SLC13A4	solute carrier family 13 member 4	-2.84955	-35.4617	-
Male Hypothalamus	ENSTGUG00000009669	FAM19A1	TAFA chemokine like family member 1	2.89998	-33	-
Male Hypothalamus	ENSTGUG00000007740	ADCY2	adenylate cyclase 2	1.67375	-31.6259	-
Male Hypothalamus	ENSTGUG00000012992	RSAD2	radical S-adenosyl methionine domain containing 2	-2.86095	-28.4229	-
Male Hypothalamus	ENSTGUG00000002403	PCSK2	prohormone convertase 2	0.59139	-28.0964	-
Male Hypothalamus	ENSTGUG00000013039	GDPD4	glycerophosphodiester phosphodiesterase domain containing 4	1.34589	-26.7975	-
Male Hypothalamus	ENSTGUG00000003596	CPNE8	copine 8	1.1605	-22.4083	-
Male Hypothalamus	ENSTGUG00000011175	TDG	thymine DNA glycosylase	0.711633	-22.3102	-
Male Hypothalamus	ENSTGUG00000008126	MOSPD2	motile sperm domain containing 2	-0.785163	26.593	-
Male Hypothalamus	ENSTGUG00000005151	DSCAM	DS cell adhesion molecule	1.15266	31.5144	-
Male Hypothalamus	ENSTGUG00000003407	MTTP	microsomal triglyceride transfer protein	-2.25862	36.0196	-
Male Hypothalamus	ENSTGUG00000003139	RFTN1	raftlin, lipid raft linker 1	1.21511	-	2.7122
Male Hypothalamus	ENSTGUG00000006099	BTBD8	AP2-interacting clathrin-endocytosis protein	0.941827	-	1.70212
Male Hypothalamus	ENSTGUG00000003197	HDAC4	histone deacetylase 4	0.578746	-	2.52076
Male Hypothalamus	ENSTGUG00000007458	-	-	-2.47271	-	18.0195

## Sheet: Table S8
Table S8. RNA-Seq mapping statistics.
Sample	Treatment	Total Reads	Reads Uniquely Mapped	Percent Uniquely Mapped (%)
Male Hypothalamus	Control 1	38752850	30760725	79.3
Male Hypothalamus	Control 2	44925061	35169035	78.28
Male Hypothalamus	Control 3	54244482	42152013	77.71
Male Hypothalamus	Testosterone 1	48333385	38569578	79.8
Male Hypothalamus	Testosterone 2	22895861	17910640	78.23
Male Hypothalamus	Testosterone 3	37432679	30102770	80.42
Male Nucelus Taeniae	Control 1	49971906	40477465	81
Male Nucelus Taeniae	Control 2	29256970	22799666	77.93
Male Nucelus Taeniae	Control 3	31587008	25122803	79.54
Male Nucelus Taeniae	Testosterone 1	45048949	36570813	81.18
Male Nucelus Taeniae	Testosterone 2	45493103	35222535	77.42
Male Nucelus Taeniae	Testosterone 3	50624049	39424346	77.88

## Sheet: Table S9
Table S9. MethylC-seq mapping statistics.
Sample	Treatment	Total Read Pairs	Reads Pairs Mapped	Percent Reads Mapped	Non-Conversion Rate
Male Hypothalamus	Control 1	32132273	22012581	0.685061	0.00203708
Male Hypothalamus	Control 2	117319071	80532746	0.686442	0.00175333
Male Hypothalamus	Control 3	97638038	66864107	0.684816	0.00188981
Male Hypothalamus	Testosterone 1	128529787	86052780	0.669516	0.0018886
Male Hypothalamus	Testosterone 2	143045370	96347224	0.673543	0.00172778
Male Hypothalamus	Testosterone 3	29426165	19748722	0.671128	0.00207116
Male Nucelus Taeniae	Control 1	31919075	22242816	0.69685	0.00199284
Male Nucelus Taeniae	Control 2	28337021	19731791	0.696326	0.00221104
Male Nucelus Taeniae	Control 3	38653928	26673137	0.69005	0.00210399
Male Nucelus Taeniae	Testosterone 1	35716028	24712366	0.691912	0.0019067
Male Nucelus Taeniae	Testosterone 2	29338206	19875843	0.677473	0.00198795
Male Nucelus Taeniae	Testosterone 3	33972115	23292714	0.685642	0.00203685
